# Supplementary material for: Subunit NDUFV3 is present in two distinct isoforms in mammalian complex I
Source: Biochim Biophys Acta. 2017 Mar;1858(3):197–207. doi: 10.1016/j.bbabio.2016.12.001 (PMC5293009; doi:10.1016/j.bbabio.2016.12.001)
Supplement: Supplementary Dataset 1 — Proteome Discoverer output for the LC-MS dataset. [file mmc1.xlsx]

## Sheet: Data
Accession	Description	ΣCoverage	Σ# Proteins	Σ# Unique Peptides	Σ# Peptides	Σ# PSMs	Score A2	Coverage A2	# Peptides A2	# PSM A2	Score B2	Coverage B2	# Peptides B2	# PSM B2	Score C2	Coverage C2	# Peptides C2	# PSM C2	Score D2	Coverage D2	# Peptides D2	# PSM D2	Score E2	Coverage E2	# Peptides E2	# PSM E2	Score F2	Coverage F2	# Peptides F2	# PSM F2	Score G2	Coverage G2	# Peptides G2	# PSM G2	Score H2	Coverage H2	# Peptides H2	# PSM H2	Score I2	Coverage I2	# Peptides I2	# PSM I2	Score J2	Coverage J2	# Peptides J2	# PSM J2	Score K2	Coverage K2	# Peptides K2
ENSRNOP899999369	NDUFS1 75 kDa-bov	83.81	1	83	83	3335	1493.79	40.2	33	59	9779.46	66.48	48	265	14786.4	73.15	67	358	5199.56	53.41	32	137	17262.8	73.3	56	400	14867.8	72.44	55	394	31028.8	62.93	40	641	26827	62.78	42	599	3172.11	50.71	33	90	1691.81	32.67	18	43	12266.6	53.13	32
	Sequence	# PSMs	# Proteins	# Protein Groups	Protein Group Accessions	Modifications	MH+ [Da]	A2	G2	IonScore A2	IonScore G2	Exp Value A2	Exp Value G2	B2	H2	IonScore B2	IonScore H2	Exp Value B2	Exp Value H2	C2	I2	IonScore C2	IonScore I2	Exp Value C2	Exp Value I2	D2	J2	IonScore D2	IonScore J2	Exp Value D2	Exp Value J2	E2	K2	IonScore E2	IonScore K2	Exp Value E2	Exp Value K2	F2	IonScore F2	Exp Value F2	# Missed Cleavages
	SNYLLNTTIAGVEEADVVLLVGTNPR	335	1	1	ENSRNOP899999369		2758.47	High	High	82.11	179.46	1.22732e-07	2.25921e-17	High	High	62.83	172.51	1.03982e-05	1.11933e-16	High	High	192.59	45.3	1.0989e-18	0.00040284	High	High	152.8	107.92	1.04702e-14	2.32468e-10	High	High	152.46	100.53	1.13229e-14	1.76586e-09	High	215.45	5.68796e-21	0
		Accession	Description	ΣCoverage	Σ# Proteins	Σ# Unique Peptides	Σ# Peptides	Σ# PSMs	Score A2	Coverage A2	# Peptides A2	# PSM A2	Score B2	Coverage B2	# Peptides B2	# PSM B2	Score C2	Coverage C2	# Peptides C2	# PSM C2	Score D2	Coverage D2	# Peptides D2	# PSM D2	Score E2	Coverage E2	# Peptides E2	# PSM E2	Score F2	Coverage F2	# Peptides F2	# PSM F2	Score G2	Coverage G2	# Peptides G2	# PSM G2	Score H2	Coverage H2	# Peptides H2	# PSM H2	Score I2	Coverage I2	# Peptides I2	# PSM I2	Score J2	Coverage J2	# Peptides J2	# PSM J2	Score K2
		ENSRNOP899999369	NDUFS1 75 kDa-bov and mitoprot	83.81	1	83	83	3335	1493.79	40.2	33	59	9779.46	66.48	48	265	14786.4	73.15	67	358	5199.56	53.41	32	137	17262.8	73.3	56	400	14867.8	72.44	55	394	31028.8	62.93	40	641	26827	62.78	42	599	3172.11	50.71	33	90	1691.81	32.67	18	43	12266.6
	FASEIAGVDDLGTTGR	68	1	1	ENSRNOP899999369		1608.79	High	High	82.03	74.76	1.25013e-07	6.6674e-07	High	High	89.38	95.17	2.30121e-08	6.06676e-09	High	High	88.88	86.81	2.582e-08	1.83435e-08	High	High	80.37	71.34	1.83213e-07	7.27169e-07	High	High	88.74	70.61	2.66659e-08	1.73363e-06	High	83.01	9.976e-08	0
		Accession	Description	ΣCoverage	Σ# Proteins	Σ# Unique Peptides	Σ# Peptides	Σ# PSMs	Score A2	Coverage A2	# Peptides A2	# PSM A2	Score B2	Coverage B2	# Peptides B2	# PSM B2	Score C2	Coverage C2	# Peptides C2	# PSM C2	Score D2	Coverage D2	# Peptides D2	# PSM D2	Score E2	Coverage E2	# Peptides E2	# PSM E2	Score F2	Coverage F2	# Peptides F2	# PSM F2	Score G2	Coverage G2	# Peptides G2	# PSM G2	Score H2	Coverage H2	# Peptides H2	# PSM H2	Score I2	Coverage I2	# Peptides I2	# PSM I2	Score J2	Coverage J2	# Peptides J2	# PSM J2	Score K2
		ENSRNOP899999369	NDUFS1 75 kDa-bov and mitoprot	83.81	1	83	83	3335	1493.79	40.2	33	59	9779.46	66.48	48	265	14786.4	73.15	67	358	5199.56	53.41	32	137	17262.8	73.3	56	400	14867.8	72.44	55	394	31028.8	62.93	40	641	26827	62.78	42	599	3172.11	50.71	33	90	1691.81	32.67	18	43	12266.6
	AVEDKNIGPLVK	23	1	1	ENSRNOP899999369		1282.74	High		78.01		3.15469e-07		High		69.42		2.28011e-06		High		58.54		2.79226e-05		High		64.98		6.33806e-06		High		64.62		6.88583e-06		High	65.03	6.26551e-06	1
		Accession	Description	ΣCoverage	Σ# Proteins	Σ# Unique Peptides	Σ# Peptides	Σ# PSMs	Score A2	Coverage A2	# Peptides A2	# PSM A2	Score B2	Coverage B2	# Peptides B2	# PSM B2	Score C2	Coverage C2	# Peptides C2	# PSM C2	Score D2	Coverage D2	# Peptides D2	# PSM D2	Score E2	Coverage E2	# Peptides E2	# PSM E2	Score F2	Coverage F2	# Peptides F2	# PSM F2	Score G2	Coverage G2	# Peptides G2	# PSM G2	Score H2	Coverage H2	# Peptides H2	# PSM H2	Score I2	Coverage I2	# Peptides I2	# PSM I2	Score J2	Coverage J2	# Peptides J2	# PSM J2	Score K2
		ENSRNOP899999369	NDUFS1 75 kDa-bov and mitoprot	83.81	1	83	83	3335	1493.79	40.2	33	59	9779.46	66.48	48	265	14786.4	73.15	67	358	5199.56	53.41	32	137	17262.8	73.3	56	400	14867.8	72.44	55	394	31028.8	62.93	40	641	26827	62.78	42	599	3172.11	50.71	33	90	1691.81	32.67	18	43	12266.6
	KTESIDVMDAVGSNIVVSTR	764	1	1	ENSRNOP899999369		2121.09	High	High	72.5	127.47	1.12191e-06	3.57237e-12	High	High	115.63	95.9	5.45703e-11	5.1281e-09	High	High	137.44	122.8	3.59713e-13	7.37354e-12	High	High	108.38	79.26	2.89705e-10	1.8498e-07	High	High	135.24	109.25	5.96976e-13	2.37114e-10	High	143.97	7.99754e-14	1
		Accession	Description	ΣCoverage	Σ# Proteins	Σ# Unique Peptides	Σ# Peptides	Σ# PSMs	Score A2	Coverage A2	# Peptides A2	# PSM A2	Score B2	Coverage B2	# Peptides B2	# PSM B2	Score C2	Coverage C2	# Peptides C2	# PSM C2	Score D2	Coverage D2	# Peptides D2	# PSM D2	Score E2	Coverage E2	# Peptides E2	# PSM E2	Score F2	Coverage F2	# Peptides F2	# PSM F2	Score G2	Coverage G2	# Peptides G2	# PSM G2	Score H2	Coverage H2	# Peptides H2	# PSM H2	Score I2	Coverage I2	# Peptides I2	# PSM I2	Score J2	Coverage J2	# Peptides J2	# PSM J2	Score K2
		ENSRNOP899999369	NDUFS1 75 kDa-bov and mitoprot	83.81	1	83	83	3335	1493.79	40.2	33	59	9779.46	66.48	48	265	14786.4	73.15	67	358	5199.56	53.41	32	137	17262.8	73.3	56	400	14867.8	72.44	55	394	31028.8	62.93	40	641	26827	62.78	42	599	3172.11	50.71	33	90	1691.81	32.67	18	43	12266.6
	MHEDINEEWISDKTR	59	1	1	ENSRNOP899999369		1902.86	High	High	64.4	97.76	7.24364e-06	3.34162e-09	High	High	64.95	98.17	6.382e-06	3.04058e-09	High		86.39		4.58096e-08		High		72.8		1.04702e-06		High	High	79.92	54.75	2.03215e-07	6.68277e-05	High	77.11	3.88112e-07	1
		Accession	Description	ΣCoverage	Σ# Proteins	Σ# Unique Peptides	Σ# Peptides	Σ# PSMs	Score A2	Coverage A2	# Peptides A2	# PSM A2	Score B2	Coverage B2	# Peptides B2	# PSM B2	Score C2	Coverage C2	# Peptides C2	# PSM C2	Score D2	Coverage D2	# Peptides D2	# PSM D2	Score E2	Coverage E2	# Peptides E2	# PSM E2	Score F2	Coverage F2	# Peptides F2	# PSM F2	Score G2	Coverage G2	# Peptides G2	# PSM G2	Score H2	Coverage H2	# Peptides H2	# PSM H2	Score I2	Coverage I2	# Peptides I2	# PSM I2	Score J2	Coverage J2	# Peptides J2	# PSM J2	Score K2
		ENSRNOP899999369	NDUFS1 75 kDa-bov and mitoprot	83.81	1	83	83	3335	1493.79	40.2	33	59	9779.46	66.48	48	265	14786.4	73.15	67	358	5199.56	53.41	32	137	17262.8	73.3	56	400	14867.8	72.44	55	394	31028.8	62.93	40	641	26827	62.78	42	599	3172.11	50.71	33	90	1691.81	32.67	18	43	12266.6
	SNYLLNTTIAGVEEADVVLLVGTNPRFEAPLFNAR	8	1	1	ENSRNOP899999369		3804.01	High		61.01		1.58109e-05			High		31.83		0.0130905	High		62.48		1.12708e-05								High		25.08		0.0619379					1
		Accession	Description	ΣCoverage	Σ# Proteins	Σ# Unique Peptides	Σ# Peptides	Σ# PSMs	Score A2	Coverage A2	# Peptides A2	# PSM A2	Score B2	Coverage B2	# Peptides B2	# PSM B2	Score C2	Coverage C2	# Peptides C2	# PSM C2	Score D2	Coverage D2	# Peptides D2	# PSM D2	Score E2	Coverage E2	# Peptides E2	# PSM E2	Score F2	Coverage F2	# Peptides F2	# PSM F2	Score G2	Coverage G2	# Peptides G2	# PSM G2	Score H2	Coverage H2	# Peptides H2	# PSM H2	Score I2	Coverage I2	# Peptides I2	# PSM I2	Score J2	Coverage J2	# Peptides J2	# PSM J2	Score K2
		ENSRNOP899999369	NDUFS1 75 kDa-bov and mitoprot	83.81	1	83	83	3335	1493.79	40.2	33	59	9779.46	66.48	48	265	14786.4	73.15	67	358	5199.56	53.41	32	137	17262.8	73.3	56	400	14867.8	72.44	55	394	31028.8	62.93	40	641	26827	62.78	42	599	3172.11	50.71	33	90	1691.81	32.67	18	43	12266.6
	LGEVSPNLVR	44	1	1	ENSRNOP899999369		1083.62	High	High	55.89	78.26	5.13992e-05	2.97822e-07	High	High	58.93	78.27	2.55245e-05	2.97137e-07	High	High	63.85	57.06	8.2216e-06	1.28945e-05	High	High	54.9	60.97	6.4559e-05	4.55906e-06	High	High	59.08	52.7	2.46579e-05	0.000107141	High	64.53	7.03002e-06	0
		Accession	Description	ΣCoverage	Σ# Proteins	Σ# Unique Peptides	Σ# Peptides	Σ# PSMs	Score A2	Coverage A2	# Peptides A2	# PSM A2	Score B2	Coverage B2	# Peptides B2	# PSM B2	Score C2	Coverage C2	# Peptides C2	# PSM C2	Score D2	Coverage D2	# Peptides D2	# PSM D2	Score E2	Coverage E2	# Peptides E2	# PSM E2	Score F2	Coverage F2	# Peptides F2	# PSM F2	Score G2	Coverage G2	# Peptides G2	# PSM G2	Score H2	Coverage H2	# Peptides H2	# PSM H2	Score I2	Coverage I2	# Peptides I2	# PSM I2	Score J2	Coverage J2	# Peptides J2	# PSM J2	Score K2
		ENSRNOP899999369	NDUFS1 75 kDa-bov and mitoprot	83.81	1	83	83	3335	1493.79	40.2	33	59	9779.46	66.48	48	265	14786.4	73.15	67	358	5199.56	53.41	32	137	17262.8	73.3	56	400	14867.8	72.44	55	394	31028.8	62.93	40	641	26827	62.78	42	599	3172.11	50.71	33	90	1691.81	32.67	18	43	12266.6
	ILQDIASGNHEFSK	51	1	1	ENSRNOP899999369		1558.79	High	High	52.94	83.19	0.000101381	9.57098e-08	High	High	70.66	73.03	1.71379e-06	9.93017e-07	High	High	78.22	29.76	3.00578e-07	0.0100398	High		69.68		2.14762e-06		High	High	81.64	79.55	1.36759e-07	2.21287e-07	High	79.67	2.15257e-07	0
		Accession	Description	ΣCoverage	Σ# Proteins	Σ# Unique Peptides	Σ# Peptides	Σ# PSMs	Score A2	Coverage A2	# Peptides A2	# PSM A2	Score B2	Coverage B2	# Peptides B2	# PSM B2	Score C2	Coverage C2	# Peptides C2	# PSM C2	Score D2	Coverage D2	# Peptides D2	# PSM D2	Score E2	Coverage E2	# Peptides E2	# PSM E2	Score F2	Coverage F2	# Peptides F2	# PSM F2	Score G2	Coverage G2	# Peptides G2	# PSM G2	Score H2	Coverage H2	# Peptides H2	# PSM H2	Score I2	Coverage I2	# Peptides I2	# PSM I2	Score J2	Coverage J2	# Peptides J2	# PSM J2	Score K2
		ENSRNOP899999369	NDUFS1 75 kDa-bov and mitoprot	83.81	1	83	83	3335	1493.79	40.2	33	59	9779.46	66.48	48	265	14786.4	73.15	67	358	5199.56	53.41	32	137	17262.8	73.3	56	400	14867.8	72.44	55	394	31028.8	62.93	40	641	26827	62.78	42	599	3172.11	50.71	33	90	1691.81	32.67	18	43	12266.6
	ALSEIAGITLPYDTLDQVRNR	2	1	1	ENSRNOP899999369		2345.25	High		45.11		0.000615115								High		35.46		0.00567488																	1
		Accession	Description	ΣCoverage	Σ# Proteins	Σ# Unique Peptides	Σ# Peptides	Σ# PSMs	Score A2	Coverage A2	# Peptides A2	# PSM A2	Score B2	Coverage B2	# Peptides B2	# PSM B2	Score C2	Coverage C2	# Peptides C2	# PSM C2	Score D2	Coverage D2	# Peptides D2	# PSM D2	Score E2	Coverage E2	# Peptides E2	# PSM E2	Score F2	Coverage F2	# Peptides F2	# PSM F2	Score G2	Coverage G2	# Peptides G2	# PSM G2	Score H2	Coverage H2	# Peptides H2	# PSM H2	Score I2	Coverage I2	# Peptides I2	# PSM I2	Score J2	Coverage J2	# Peptides J2	# PSM J2	Score K2
		ENSRNOP899999369	NDUFS1 75 kDa-bov and mitoprot	83.81	1	83	83	3335	1493.79	40.2	33	59	9779.46	66.48	48	265	14786.4	73.15	67	358	5199.56	53.41	32	137	17262.8	73.3	56	400	14867.8	72.44	55	394	31028.8	62.93	40	641	26827	62.78	42	599	3172.11	50.71	33	90	1691.81	32.67	18	43	12266.6
	LTEPMVR	19	1	1	ENSRNOP899999369		845.455	High	High	43.39	37.75	0.000914022	0.00334932	High	High	46.52	51.89	0.000444587	0.000129109	High	High	43.61	30.09	0.000868874	0.0140557		High		52.32		8.41108e-05	High	High	42.21	51.69	0.00119938	0.000135194	High	43.47	0.000897339	0
		Accession	Description	ΣCoverage	Σ# Proteins	Σ# Unique Peptides	Σ# Peptides	Σ# PSMs	Score A2	Coverage A2	# Peptides A2	# PSM A2	Score B2	Coverage B2	# Peptides B2	# PSM B2	Score C2	Coverage C2	# Peptides C2	# PSM C2	Score D2	Coverage D2	# Peptides D2	# PSM D2	Score E2	Coverage E2	# Peptides E2	# PSM E2	Score F2	Coverage F2	# Peptides F2	# PSM F2	Score G2	Coverage G2	# Peptides G2	# PSM G2	Score H2	Coverage H2	# Peptides H2	# PSM H2	Score I2	Coverage I2	# Peptides I2	# PSM I2	Score J2	Coverage J2	# Peptides J2	# PSM J2	Score K2
		ENSRNOP899999369	NDUFS1 75 kDa-bov and mitoprot	83.81	1	83	83	3335	1493.79	40.2	33	59	9779.46	66.48	48	265	14786.4	73.15	67	358	5199.56	53.41	32	137	17262.8	73.3	56	400	14867.8	72.44	55	394	31028.8	62.93	40	641	26827	62.78	42	599	3172.11	50.71	33	90	1691.81	32.67	18	43	12266.6
	AVEDKNIGPLVKTIMTR	1	1	1	ENSRNOP899999369		1885.06	High		40.86		0.00163665																													2
		Accession	Description	ΣCoverage	Σ# Proteins	Σ# Unique Peptides	Σ# Peptides	Σ# PSMs	Score A2	Coverage A2	# Peptides A2	# PSM A2	Score B2	Coverage B2	# Peptides B2	# PSM B2	Score C2	Coverage C2	# Peptides C2	# PSM C2	Score D2	Coverage D2	# Peptides D2	# PSM D2	Score E2	Coverage E2	# Peptides E2	# PSM E2	Score F2	Coverage F2	# Peptides F2	# PSM F2	Score G2	Coverage G2	# Peptides G2	# PSM G2	Score H2	Coverage H2	# Peptides H2	# PSM H2	Score I2	Coverage I2	# Peptides I2	# PSM I2	Score J2	Coverage J2	# Peptides J2	# PSM J2	Score K2
		ENSRNOP899999369	NDUFS1 75 kDa-bov and mitoprot	83.81	1	83	83	3335	1493.79	40.2	33	59	9779.46	66.48	48	265	14786.4	73.15	67	358	5199.56	53.41	32	137	17262.8	73.3	56	400	14867.8	72.44	55	394	31028.8	62.93	40	641	26827	62.78	42	599	3172.11	50.71	33	90	1691.81	32.67	18	43	12266.6
	DDGAAILAAVSSIAQK	88	1	1	ENSRNOP899999369		1529.82	High	High	39.77	96.34	0.00210357	4.63401e-09	High	High	92.38	86.81	1.15334e-08	4.15869e-08	High	High	99.08	73.68	2.46579e-09	4.77832e-07	High	High	89.58	93.26	2.19764e-08	5.75917e-09	High	High	83.38	84.83	9.16129e-08	6.5608e-08	High	91.89	1.29109e-08	0
		Accession	Description	ΣCoverage	Σ# Proteins	Σ# Unique Peptides	Σ# Peptides	Σ# PSMs	Score A2	Coverage A2	# Peptides A2	# PSM A2	Score B2	Coverage B2	# Peptides B2	# PSM B2	Score C2	Coverage C2	# Peptides C2	# PSM C2	Score D2	Coverage D2	# Peptides D2	# PSM D2	Score E2	Coverage E2	# Peptides E2	# PSM E2	Score F2	Coverage F2	# Peptides F2	# PSM F2	Score G2	Coverage G2	# Peptides G2	# PSM G2	Score H2	Coverage H2	# Peptides H2	# PSM H2	Score I2	Coverage I2	# Peptides I2	# PSM I2	Score J2	Coverage J2	# Peptides J2	# PSM J2	Score K2
		ENSRNOP899999369	NDUFS1 75 kDa-bov and mitoprot	83.81	1	83	83	3335	1493.79	40.2	33	59	9779.46	66.48	48	265	14786.4	73.15	67	358	5199.56	53.41	32	137	17262.8	73.3	56	400	14867.8	72.44	55	394	31028.8	62.93	40	641	26827	62.78	42	599	3172.11	50.71	33	90	1691.81	32.67	18	43	12266.6
	ALSEIAGITLPYDTLDQVR	64	1	1	ENSRNOP899999369		2075.1	High	High	38.28	78.14	0.00296453	3.06166e-07	High	High	82.03	66.41	1.25013e-07	4.55991e-06	High	High	74.96	33.29	6.36732e-07	0.00539135	High	High	75.17	66.98	6.06676e-07	2.18487e-06	High	High	77.03	66.6	3.95327e-07	4.36472e-06	High	78.63	2.735e-07	0
		Accession	Description	ΣCoverage	Σ# Proteins	Σ# Unique Peptides	Σ# Peptides	Σ# PSMs	Score A2	Coverage A2	# Peptides A2	# PSM A2	Score B2	Coverage B2	# Peptides B2	# PSM B2	Score C2	Coverage C2	# Peptides C2	# PSM C2	Score D2	Coverage D2	# Peptides D2	# PSM D2	Score E2	Coverage E2	# Peptides E2	# PSM E2	Score F2	Coverage F2	# Peptides F2	# PSM F2	Score G2	Coverage G2	# Peptides G2	# PSM G2	Score H2	Coverage H2	# Peptides H2	# PSM H2	Score I2	Coverage I2	# Peptides I2	# PSM I2	Score J2	Coverage J2	# Peptides J2	# PSM J2	Score K2
		ENSRNOP899999369	NDUFS1 75 kDa-bov and mitoprot	83.81	1	83	83	3335	1493.79	40.2	33	59	9779.46	66.48	48	265	14786.4	73.15	67	358	5199.56	53.41	32	137	17262.8	73.3	56	400	14867.8	72.44	55	394	31028.8	62.93	40	641	26827	62.78	42	599	3172.11	50.71	33	90	1691.81	32.67	18	43	12266.6
	VAGMLQSFEGK	35	1	1	ENSRNOP899999369		1166.59	High	High	38.11	70.68	0.00308288	1.70591e-06	High	High	68.33	67.84	2.9306e-06	3.28062e-06	High	High	70.15	65.89	1.92733e-06	2.42174e-06	High		74.69		6.77574e-07		High	High	68.71	78.79	2.68508e-06	2.63607e-07	High	71.19	1.5169e-06	0
		Accession	Description	ΣCoverage	Σ# Proteins	Σ# Unique Peptides	Σ# Peptides	Σ# PSMs	Score A2	Coverage A2	# Peptides A2	# PSM A2	Score B2	Coverage B2	# Peptides B2	# PSM B2	Score C2	Coverage C2	# Peptides C2	# PSM C2	Score D2	Coverage D2	# Peptides D2	# PSM D2	Score E2	Coverage E2	# Peptides E2	# PSM E2	Score F2	Coverage F2	# Peptides F2	# PSM F2	Score G2	Coverage G2	# Peptides G2	# PSM G2	Score H2	Coverage H2	# Peptides H2	# PSM H2	Score I2	Coverage I2	# Peptides I2	# PSM I2	Score J2	Coverage J2	# Peptides J2	# PSM J2	Score K2
		ENSRNOP899999369	NDUFS1 75 kDa-bov and mitoprot	83.81	1	83	83	3335	1493.79	40.2	33	59	9779.46	66.48	48	265	14786.4	73.15	67	358	5199.56	53.41	32	137	17262.8	73.3	56	400	14867.8	72.44	55	394	31028.8	62.93	40	641	26827	62.78	42	599	3172.11	50.71	33	90	1691.81	32.67	18	43	12266.6
	ILPRMHEDINEEWISDKTR	3	1	1	ENSRNOP899999369		2382.19	High		37.81		0.00330337								High		36		0.00501137																	2
		Accession	Description	ΣCoverage	Σ# Proteins	Σ# Unique Peptides	Σ# Peptides	Σ# PSMs	Score A2	Coverage A2	# Peptides A2	# PSM A2	Score B2	Coverage B2	# Peptides B2	# PSM B2	Score C2	Coverage C2	# Peptides C2	# PSM C2	Score D2	Coverage D2	# Peptides D2	# PSM D2	Score E2	Coverage E2	# Peptides E2	# PSM E2	Score F2	Coverage F2	# Peptides F2	# PSM F2	Score G2	Coverage G2	# Peptides G2	# PSM G2	Score H2	Coverage H2	# Peptides H2	# PSM H2	Score I2	Coverage I2	# Peptides I2	# PSM I2	Score J2	Coverage J2	# Peptides J2	# PSM J2	Score K2
		ENSRNOP899999369	NDUFS1 75 kDa-bov and mitoprot	83.81	1	83	83	3335	1493.79	40.2	33	59	9779.46	66.48	48	265	14786.4	73.15	67	358	5199.56	53.41	32	137	17262.8	73.3	56	400	14867.8	72.44	55	394	31028.8	62.93	40	641	26827	62.78	42	599	3172.11	50.71	33	90	1691.81	32.67	18	43	12266.6
	GWNILTNSEK	40	1	1	ENSRNOP899999369		1161.59	High	High	36.31	54.56	0.00466613	6.98163e-05	High	High	45.42	53.5	0.000572739	8.91162e-05	High	High	43.96	40.38	0.000801598	0.00109488	High	High	44.89	44.79	0.000647078	0.000446398	High	High	45	62.39	0.000630894	1.15069e-05	High	47.27	0.000374073	0
		Accession	Description	ΣCoverage	Σ# Proteins	Σ# Unique Peptides	Σ# Peptides	Σ# PSMs	Score A2	Coverage A2	# Peptides A2	# PSM A2	Score B2	Coverage B2	# Peptides B2	# PSM B2	Score C2	Coverage C2	# Peptides C2	# PSM C2	Score D2	Coverage D2	# Peptides D2	# PSM D2	Score E2	Coverage E2	# Peptides E2	# PSM E2	Score F2	Coverage F2	# Peptides F2	# PSM F2	Score G2	Coverage G2	# Peptides G2	# PSM G2	Score H2	Coverage H2	# Peptides H2	# PSM H2	Score I2	Coverage I2	# Peptides I2	# PSM I2	Score J2	Coverage J2	# Peptides J2	# PSM J2	Score K2
		ENSRNOP899999369	NDUFS1 75 kDa-bov and mitoprot	83.81	1	83	83	3335	1493.79	40.2	33	59	9779.46	66.48	48	265	14786.4	73.15	67	358	5199.56	53.41	32	137	17262.8	73.3	56	400	14867.8	72.44	55	394	31028.8	62.93	40	641	26827	62.78	42	599	3172.11	50.71	33	90	1691.81	32.67	18	43	12266.6
	TESIDVMDAVGSNIVVSTR	131	1	1	ENSRNOP899999369		1993	High	High	33.87	123.09	0.00818383	9.79392e-12	High	High	148.31	126.27	2.94413e-14	4.7093e-12	High	High	139.2	44.43	2.39859e-13	0.00044892							High	High	127.17	109.46	3.82786e-12	2.25921e-10	High	116.16	4.8301e-11	0
		Accession	Description	ΣCoverage	Σ# Proteins	Σ# Unique Peptides	Σ# Peptides	Σ# PSMs	Score A2	Coverage A2	# Peptides A2	# PSM A2	Score B2	Coverage B2	# Peptides B2	# PSM B2	Score C2	Coverage C2	# Peptides C2	# PSM C2	Score D2	Coverage D2	# Peptides D2	# PSM D2	Score E2	Coverage E2	# Peptides E2	# PSM E2	Score F2	Coverage F2	# Peptides F2	# PSM F2	Score G2	Coverage G2	# Peptides G2	# PSM G2	Score H2	Coverage H2	# Peptides H2	# PSM H2	Score I2	Coverage I2	# Peptides I2	# PSM I2	Score J2	Coverage J2	# Peptides J2	# PSM J2	Score K2
		ENSRNOP899999369	NDUFS1 75 kDa-bov and mitoprot	83.81	1	83	83	3335	1493.79	40.2	33	59	9779.46	66.48	48	265	14786.4	73.15	67	358	5199.56	53.41	32	137	17262.8	73.3	56	400	14867.8	72.44	55	394	31028.8	62.93	40	641	26827	62.78	42	599	3172.11	50.71	33	90	1691.81	32.67	18	43	12266.6
	QRLTEPMVR	8	1	1	ENSRNOP899999369		1129.61	High		32.7		0.0107141		High		32.43		0.0114014		High		43.42		0.00090773		Medium		22.05		0.124439		High		42.6		0.00109637		High	36.43	0.00453896	1
		Accession	Description	ΣCoverage	Σ# Proteins	Σ# Unique Peptides	Σ# Peptides	Σ# PSMs	Score A2	Coverage A2	# Peptides A2	# PSM A2	Score B2	Coverage B2	# Peptides B2	# PSM B2	Score C2	Coverage C2	# Peptides C2	# PSM C2	Score D2	Coverage D2	# Peptides D2	# PSM D2	Score E2	Coverage E2	# Peptides E2	# PSM E2	Score F2	Coverage F2	# Peptides F2	# PSM F2	Score G2	Coverage G2	# Peptides G2	# PSM G2	Score H2	Coverage H2	# Peptides H2	# PSM H2	Score I2	Coverage I2	# Peptides I2	# PSM I2	Score J2	Coverage J2	# Peptides J2	# PSM J2	Score K2
		ENSRNOP899999369	NDUFS1 75 kDa-bov and mitoprot	83.81	1	83	83	3335	1493.79	40.2	33	59	9779.46	66.48	48	265	14786.4	73.15	67	358	5199.56	53.41	32	137	17262.8	73.3	56	400	14867.8	72.44	55	394	31028.8	62.93	40	641	26827	62.78	42	599	3172.11	50.71	33	90	1691.81	32.67	18	43	12266.6
	MHEDINEEWISDKTRFAYDGLK	1	1	1	ENSRNOP899999369		2697.26	High		32.62		0.0109133																													2
		Accession	Description	ΣCoverage	Σ# Proteins	Σ# Unique Peptides	Σ# Peptides	Σ# PSMs	Score A2	Coverage A2	# Peptides A2	# PSM A2	Score B2	Coverage B2	# Peptides B2	# PSM B2	Score C2	Coverage C2	# Peptides C2	# PSM C2	Score D2	Coverage D2	# Peptides D2	# PSM D2	Score E2	Coverage E2	# Peptides E2	# PSM E2	Score F2	Coverage F2	# Peptides F2	# PSM F2	Score G2	Coverage G2	# Peptides G2	# PSM G2	Score H2	Coverage H2	# Peptides H2	# PSM H2	Score I2	Coverage I2	# Peptides I2	# PSM I2	Score J2	Coverage J2	# Peptides J2	# PSM J2	Score K2
		ENSRNOP899999369	NDUFS1 75 kDa-bov and mitoprot	83.81	1	83	83	3335	1493.79	40.2	33	59	9779.46	66.48	48	265	14786.4	73.15	67	358	5199.56	53.41	32	137	17262.8	73.3	56	400	14867.8	72.44	55	394	31028.8	62.93	40	641	26827	62.78	42	599	3172.11	50.71	33	90	1691.81	32.67	18	43	12266.6
	KPMVVLGSSALQR	43	1	1	ENSRNOP899999369		1385.79	High	High	32.25	60.58	0.0118838	1.74565e-05	High	High	58.79	60.82	2.63607e-05	1.6518e-05	High	High	71.8	56.03	1.31812e-06	1.9832e-05	High		54.24		7.51548e-05		High	High	71.94	55.96	1.27631e-06	5.05774e-05	High	72.01	1.2559e-06	0
		Accession	Description	ΣCoverage	Σ# Proteins	Σ# Unique Peptides	Σ# Peptides	Σ# PSMs	Score A2	Coverage A2	# Peptides A2	# PSM A2	Score B2	Coverage B2	# Peptides B2	# PSM B2	Score C2	Coverage C2	# Peptides C2	# PSM C2	Score D2	Coverage D2	# Peptides D2	# PSM D2	Score E2	Coverage E2	# Peptides E2	# PSM E2	Score F2	Coverage F2	# Peptides F2	# PSM F2	Score G2	Coverage G2	# Peptides G2	# PSM G2	Score H2	Coverage H2	# Peptides H2	# PSM H2	Score I2	Coverage I2	# Peptides I2	# PSM I2	Score J2	Coverage J2	# Peptides J2	# PSM J2	Score K2
		ENSRNOP899999369	NDUFS1 75 kDa-bov and mitoprot	83.81	1	83	83	3335	1493.79	40.2	33	59	9779.46	66.48	48	265	14786.4	73.15	67	358	5199.56	53.41	32	137	17262.8	73.3	56	400	14867.8	72.44	55	394	31028.8	62.93	40	641	26827	62.78	42	599	3172.11	50.71	33	90	1691.81	32.67	18	43	12266.6
	KTESIDVMDAVGSNIVVSTR	24	1	1	ENSRNOP899999369	M8(Oxidation)	2137.08	High	High	31.15	65.73	0.0153093	5.33282e-06	High	High	79.27	66.89	2.36024e-07	4.08279e-06	High		60.76		1.67478e-05		High		60.46		1.79455e-05								High	76.36	4.61271e-07	1
		Accession	Description	ΣCoverage	Σ# Proteins	Σ# Unique Peptides	Σ# Peptides	Σ# PSMs	Score A2	Coverage A2	# Peptides A2	# PSM A2	Score B2	Coverage B2	# Peptides B2	# PSM B2	Score C2	Coverage C2	# Peptides C2	# PSM C2	Score D2	Coverage D2	# Peptides D2	# PSM D2	Score E2	Coverage E2	# Peptides E2	# PSM E2	Score F2	Coverage F2	# Peptides F2	# PSM F2	Score G2	Coverage G2	# Peptides G2	# PSM G2	Score H2	Coverage H2	# Peptides H2	# PSM H2	Score I2	Coverage I2	# Peptides I2	# PSM I2	Score J2	Coverage J2	# Peptides J2	# PSM J2	Score K2
		ENSRNOP899999369	NDUFS1 75 kDa-bov and mitoprot	83.81	1	83	83	3335	1493.79	40.2	33	59	9779.46	66.48	48	265	14786.4	73.15	67	358	5199.56	53.41	32	137	17262.8	73.3	56	400	14867.8	72.44	55	394	31028.8	62.93	40	641	26827	62.78	42	599	3172.11	50.71	33	90	1691.81	32.67	18	43	12266.6
	NEKGLLTYTSWEDALSR	8	1	1	ENSRNOP899999369		1982.98	High		29.06		0.0247717		High		83.35		9.22479e-08		High		83.63		8.64881e-08								High		83.31		9.31015e-08		High	71.61	1.37707e-06	1
		Accession	Description	ΣCoverage	Σ# Proteins	Σ# Unique Peptides	Σ# Peptides	Σ# PSMs	Score A2	Coverage A2	# Peptides A2	# PSM A2	Score B2	Coverage B2	# Peptides B2	# PSM B2	Score C2	Coverage C2	# Peptides C2	# PSM C2	Score D2	Coverage D2	# Peptides D2	# PSM D2	Score E2	Coverage E2	# Peptides E2	# PSM E2	Score F2	Coverage F2	# Peptides F2	# PSM F2	Score G2	Coverage G2	# Peptides G2	# PSM G2	Score H2	Coverage H2	# Peptides H2	# PSM H2	Score I2	Coverage I2	# Peptides I2	# PSM I2	Score J2	Coverage J2	# Peptides J2	# PSM J2	Score K2
		ENSRNOP899999369	NDUFS1 75 kDa-bov and mitoprot	83.81	1	83	83	3335	1493.79	40.2	33	59	9779.46	66.48	48	265	14786.4	73.15	67	358	5199.56	53.41	32	137	17262.8	73.3	56	400	14867.8	72.44	55	394	31028.8	62.93	40	641	26827	62.78	42	599	3172.11	50.71	33	90	1691.81	32.67	18	43	12266.6
	MHEDINEEWISDKTRFAYDGLKR	2	1	1	ENSRNOP899999369		2853.36	High		29		0.0251164																													3
		Accession	Description	ΣCoverage	Σ# Proteins	Σ# Unique Peptides	Σ# Peptides	Σ# PSMs	Score A2	Coverage A2	# Peptides A2	# PSM A2	Score B2	Coverage B2	# Peptides B2	# PSM B2	Score C2	Coverage C2	# Peptides C2	# PSM C2	Score D2	Coverage D2	# Peptides D2	# PSM D2	Score E2	Coverage E2	# Peptides E2	# PSM E2	Score F2	Coverage F2	# Peptides F2	# PSM F2	Score G2	Coverage G2	# Peptides G2	# PSM G2	Score H2	Coverage H2	# Peptides H2	# PSM H2	Score I2	Coverage I2	# Peptides I2	# PSM I2	Score J2	Coverage J2	# Peptides J2	# PSM J2	Score K2
		ENSRNOP899999369	NDUFS1 75 kDa-bov and mitoprot	83.81	1	83	83	3335	1493.79	40.2	33	59	9779.46	66.48	48	265	14786.4	73.15	67	358	5199.56	53.41	32	137	17262.8	73.3	56	400	14867.8	72.44	55	394	31028.8	62.93	40	641	26827	62.78	42	599	3172.11	50.71	33	90	1691.81	32.67	18	43	12266.6
	FAYDGLK	35	1	1	ENSRNOP899999369		813.414	High	High	28.33	42.63	0.029306	0.00108882	High	High	36.01	40.33	0.00499985	0.00184908	High	High	33.02	28.22	0.00995306	0.00987195	High		28.01		0.0315469		High	High	38.5	37.81	0.0028181	0.00330337	High	35.56	0.0055457	0
		Accession	Description	ΣCoverage	Σ# Proteins	Σ# Unique Peptides	Σ# Peptides	Σ# PSMs	Score A2	Coverage A2	# Peptides A2	# PSM A2	Score B2	Coverage B2	# Peptides B2	# PSM B2	Score C2	Coverage C2	# Peptides C2	# PSM C2	Score D2	Coverage D2	# Peptides D2	# PSM D2	Score E2	Coverage E2	# Peptides E2	# PSM E2	Score F2	Coverage F2	# Peptides F2	# PSM F2	Score G2	Coverage G2	# Peptides G2	# PSM G2	Score H2	Coverage H2	# Peptides H2	# PSM H2	Score I2	Coverage I2	# Peptides I2	# PSM I2	Score J2	Coverage J2	# Peptides J2	# PSM J2	Score K2
		ENSRNOP899999369	NDUFS1 75 kDa-bov and mitoprot	83.81	1	83	83	3335	1493.79	40.2	33	59	9779.46	66.48	48	265	14786.4	73.15	67	358	5199.56	53.41	32	137	17262.8	73.3	56	400	14867.8	72.44	55	394	31028.8	62.93	40	641	26827	62.78	42	599	3172.11	50.71	33	90	1691.81	32.67	18	43	12266.6
	VGMQIPR	34	1	1	ENSRNOP899999369		800.445	High	High	27.43	57.14	0.0360543	3.8544e-05	High	High	43.64	56.65	0.000862892	4.31476e-05	High	High	54.07	52.63	7.8155e-05	3.57605e-05	High	High	51.08	53.7	0.000155581	2.53815e-05	High	High	51.62	69.81	0.00013739	2.08428e-06	High	54.16	7.6552e-05	0
		Accession	Description	ΣCoverage	Σ# Proteins	Σ# Unique Peptides	Σ# Peptides	Σ# PSMs	Score A2	Coverage A2	# Peptides A2	# PSM A2	Score B2	Coverage B2	# Peptides B2	# PSM B2	Score C2	Coverage C2	# Peptides C2	# PSM C2	Score D2	Coverage D2	# Peptides D2	# PSM D2	Score E2	Coverage E2	# Peptides E2	# PSM E2	Score F2	Coverage F2	# Peptides F2	# PSM F2	Score G2	Coverage G2	# Peptides G2	# PSM G2	Score H2	Coverage H2	# Peptides H2	# PSM H2	Score I2	Coverage I2	# Peptides I2	# PSM I2	Score J2	Coverage J2	# Peptides J2	# PSM J2	Score K2
		ENSRNOP899999369	NDUFS1 75 kDa-bov and mitoprot	83.81	1	83	83	3335	1493.79	40.2	33	59	9779.46	66.48	48	265	14786.4	73.15	67	358	5199.56	53.41	32	137	17262.8	73.3	56	400	14867.8	72.44	55	394	31028.8	62.93	40	641	26827	62.78	42	599	3172.11	50.71	33	90	1691.81	32.67	18	43	12266.6
	GLLTYTSWEDALSR	43	1	1	ENSRNOP899999369		1611.8	High	High	27.08	83.96	0.0390802	8.01598e-08	High	High	89.56	83.68	2.20778e-08	8.54981e-08	High	High	84.41	101.59	7.22698e-08	6.93426e-10	High	High	89.65	61.82	2.1625e-08	6.11622e-06	High	High	89.52	84.09	2.22821e-08	7.77959e-08	High	89.38	2.30121e-08	0
		Accession	Description	ΣCoverage	Σ# Proteins	Σ# Unique Peptides	Σ# Peptides	Σ# PSMs	Score A2	Coverage A2	# Peptides A2	# PSM A2	Score B2	Coverage B2	# Peptides B2	# PSM B2	Score C2	Coverage C2	# Peptides C2	# PSM C2	Score D2	Coverage D2	# Peptides D2	# PSM D2	Score E2	Coverage E2	# Peptides E2	# PSM E2	Score F2	Coverage F2	# Peptides F2	# PSM F2	Score G2	Coverage G2	# Peptides G2	# PSM G2	Score H2	Coverage H2	# Peptides H2	# PSM H2	Score I2	Coverage I2	# Peptides I2	# PSM I2	Score J2	Coverage J2	# Peptides J2	# PSM J2	Score K2
		ENSRNOP899999369	NDUFS1 75 kDa-bov and mitoprot	83.81	1	83	83	3335	1493.79	40.2	33	59	9779.46	66.48	48	265	14786.4	73.15	67	358	5199.56	53.41	32	137	17262.8	73.3	56	400	14867.8	72.44	55	394	31028.8	62.93	40	641	26827	62.78	42	599	3172.11	50.71	33	90	1691.81	32.67	18	43	12266.6
	MHEDINEEWISDK	45	1	1	ENSRNOP899999369		1645.72	High	High	26.51	71.66	0.0445612	1.36131e-06	High	High	79.42	85.4	2.28011e-07	5.75382e-08	High	High	87.89	54.49	3.24307e-08	2.33025e-05	High		33		0.009999		High	High	79.45	66.96	2.26442e-07	4.01751e-06	High	79.36	2.31183e-07	0
		Accession	Description	ΣCoverage	Σ# Proteins	Σ# Unique Peptides	Σ# Peptides	Σ# PSMs	Score A2	Coverage A2	# Peptides A2	# PSM A2	Score B2	Coverage B2	# Peptides B2	# PSM B2	Score C2	Coverage C2	# Peptides C2	# PSM C2	Score D2	Coverage D2	# Peptides D2	# PSM D2	Score E2	Coverage E2	# Peptides E2	# PSM E2	Score F2	Coverage F2	# Peptides F2	# PSM F2	Score G2	Coverage G2	# Peptides G2	# PSM G2	Score H2	Coverage H2	# Peptides H2	# PSM H2	Score I2	Coverage I2	# Peptides I2	# PSM I2	Score J2	Coverage J2	# Peptides J2	# PSM J2	Score K2
		ENSRNOP899999369	NDUFS1 75 kDa-bov and mitoprot	83.81	1	83	83	3335	1493.79	40.2	33	59	9779.46	66.48	48	265	14786.4	73.15	67	358	5199.56	53.41	32	137	17262.8	73.3	56	400	14867.8	72.44	55	394	31028.8	62.93	40	641	26827	62.78	42	599	3172.11	50.71	33	90	1691.81	32.67	18	43	12266.6
	VAVTPPGLAREDWK	15	1	1	ENSRNOP899999369		1538.83	High		26.08		0.049199		High		34.6		0.00691762		High		45.63		0.000545703								High		45.59		0.000550753		High	45.5	0.000562285	1
		Accession	Description	ΣCoverage	Σ# Proteins	Σ# Unique Peptides	Σ# Peptides	Σ# PSMs	Score A2	Coverage A2	# Peptides A2	# PSM A2	Score B2	Coverage B2	# Peptides B2	# PSM B2	Score C2	Coverage C2	# Peptides C2	# PSM C2	Score D2	Coverage D2	# Peptides D2	# PSM D2	Score E2	Coverage E2	# Peptides E2	# PSM E2	Score F2	Coverage F2	# Peptides F2	# PSM F2	Score G2	Coverage G2	# Peptides G2	# PSM G2	Score H2	Coverage H2	# Peptides H2	# PSM H2	Score I2	Coverage I2	# Peptides I2	# PSM I2	Score J2	Coverage J2	# Peptides J2	# PSM J2	Score K2
		ENSRNOP899999369	NDUFS1 75 kDa-bov and mitoprot	83.81	1	83	83	3335	1493.79	40.2	33	59	9779.46	66.48	48	265	14786.4	73.15	67	358	5199.56	53.41	32	137	17262.8	73.3	56	400	14867.8	72.44	55	394	31028.8	62.93	40	641	26827	62.78	42	599	3172.11	50.71	33	90	1691.81	32.67	18	43	12266.6
	VLNAAKKPMVVLGSSALQR	8	1	1	ENSRNOP899999369		1982.16	High		25.73		0.0533282		High		19.65		0.21625		High		47.51		0.000353962								High		34.26		0.00748095		High	44.07	0.00078155	1
		Accession	Description	ΣCoverage	Σ# Proteins	Σ# Unique Peptides	Σ# Peptides	Σ# PSMs	Score A2	Coverage A2	# Peptides A2	# PSM A2	Score B2	Coverage B2	# Peptides B2	# PSM B2	Score C2	Coverage C2	# Peptides C2	# PSM C2	Score D2	Coverage D2	# Peptides D2	# PSM D2	Score E2	Coverage E2	# Peptides E2	# PSM E2	Score F2	Coverage F2	# Peptides F2	# PSM F2	Score G2	Coverage G2	# Peptides G2	# PSM G2	Score H2	Coverage H2	# Peptides H2	# PSM H2	Score I2	Coverage I2	# Peptides I2	# PSM I2	Score J2	Coverage J2	# Peptides J2	# PSM J2	Score K2
		ENSRNOP899999369	NDUFS1 75 kDa-bov and mitoprot	83.81	1	83	83	3335	1493.79	40.2	33	59	9779.46	66.48	48	265	14786.4	73.15	67	358	5199.56	53.41	32	137	17262.8	73.3	56	400	14867.8	72.44	55	394	31028.8	62.93	40	641	26827	62.78	42	599	3172.11	50.71	33	90	1691.81	32.67	18	43	12266.6
	DDGAAILAAVSSIAQKIR	9	1	1	ENSRNOP899999369		1799	High		22.35		0.116133								High		91.79		1.32116e-08			High		38.59		0.00131439	High		79.66		2.15753e-07					1
		Accession	Description	ΣCoverage	Σ# Proteins	Σ# Unique Peptides	Σ# Peptides	Σ# PSMs	Score A2	Coverage A2	# Peptides A2	# PSM A2	Score B2	Coverage B2	# Peptides B2	# PSM B2	Score C2	Coverage C2	# Peptides C2	# PSM C2	Score D2	Coverage D2	# Peptides D2	# PSM D2	Score E2	Coverage E2	# Peptides E2	# PSM E2	Score F2	Coverage F2	# Peptides F2	# PSM F2	Score G2	Coverage G2	# Peptides G2	# PSM G2	Score H2	Coverage H2	# Peptides H2	# PSM H2	Score I2	Coverage I2	# Peptides I2	# PSM I2	Score J2	Coverage J2	# Peptides J2	# PSM J2	Score K2
		ENSRNOP899999369	NDUFS1 75 kDa-bov and mitoprot	83.81	1	83	83	3335	1493.79	40.2	33	59	9779.46	66.48	48	265	14786.4	73.15	67	358	5199.56	53.41	32	137	17262.8	73.3	56	400	14867.8	72.44	55	394	31028.8	62.93	40	641	26827	62.78	42	599	3172.11	50.71	33	90	1691.81	32.67	18	43	12266.6
	FEAPLFNAR	36	1	1	ENSRNOP899999369		1064.55	High	High	22.26	68.38	0.118565	2.89705e-06	High	High	55.7	55.16	5.36978e-05	6.08074e-05	High	High	43.74	40.73	0.00084325	0.000777657	High	Medium	57.6	23.5	3.46702e-05	0.0330546	High	High	52.54	38.9	0.000111162	0.00257014	High	52.75	0.000105915	0
		Accession	Description	ΣCoverage	Σ# Proteins	Σ# Unique Peptides	Σ# Peptides	Σ# PSMs	Score A2	Coverage A2	# Peptides A2	# PSM A2	Score B2	Coverage B2	# Peptides B2	# PSM B2	Score C2	Coverage C2	# Peptides C2	# PSM C2	Score D2	Coverage D2	# Peptides D2	# PSM D2	Score E2	Coverage E2	# Peptides E2	# PSM E2	Score F2	Coverage F2	# Peptides F2	# PSM F2	Score G2	Coverage G2	# Peptides G2	# PSM G2	Score H2	Coverage H2	# Peptides H2	# PSM H2	Score I2	Coverage I2	# Peptides I2	# PSM I2	Score J2	Coverage J2	# Peptides J2	# PSM J2	Score K2
		ENSRNOP899999369	NDUFS1 75 kDa-bov and mitoprot	83.81	1	83	83	3335	1493.79	40.2	33	59	9779.46	66.48	48	265	14786.4	73.15	67	358	5199.56	53.41	32	137	17262.8	73.3	56	400	14867.8	72.44	55	394	31028.8	62.93	40	641	26827	62.78	42	599	3172.11	50.71	33	90	1691.81	32.67	18	43	12266.6
	VAVTPPGLAREDWKIIR	2	1	1	ENSRNOP899999369		1921.1	High		21.57		0.138981																													2
		Accession	Description	ΣCoverage	Σ# Proteins	Σ# Unique Peptides	Σ# Peptides	Σ# PSMs	Score A2	Coverage A2	# Peptides A2	# PSM A2	Score B2	Coverage B2	# Peptides B2	# PSM B2	Score C2	Coverage C2	# Peptides C2	# PSM C2	Score D2	Coverage D2	# Peptides D2	# PSM D2	Score E2	Coverage E2	# Peptides E2	# PSM E2	Score F2	Coverage F2	# Peptides F2	# PSM F2	Score G2	Coverage G2	# Peptides G2	# PSM G2	Score H2	Coverage H2	# Peptides H2	# PSM H2	Score I2	Coverage I2	# Peptides I2	# PSM I2	Score J2	Coverage J2	# Peptides J2	# PSM J2	Score K2
		ENSRNOP899999369	NDUFS1 75 kDa-bov and mitoprot	83.81	1	83	83	3335	1493.79	40.2	33	59	9779.46	66.48	48	265	14786.4	73.15	67	358	5199.56	53.41	32	137	17262.8	73.3	56	400	14867.8	72.44	55	394	31028.8	62.93	40	641	26827	62.78	42	599	3172.11	50.71	33	90	1691.81	32.67	18	43	12266.6
	AQQTKVAVTPPGLAREDWKIIR	1	1	1	ENSRNOP899999369		2477.4	High		19.87		0.205569																													3
		Accession	Description	ΣCoverage	Σ# Proteins	Σ# Unique Peptides	Σ# Peptides	Σ# PSMs	Score A2	Coverage A2	# Peptides A2	# PSM A2	Score B2	Coverage B2	# Peptides B2	# PSM B2	Score C2	Coverage C2	# Peptides C2	# PSM C2	Score D2	Coverage D2	# Peptides D2	# PSM D2	Score E2	Coverage E2	# Peptides E2	# PSM E2	Score F2	Coverage F2	# Peptides F2	# PSM F2	Score G2	Coverage G2	# Peptides G2	# PSM G2	Score H2	Coverage H2	# Peptides H2	# PSM H2	Score I2	Coverage I2	# Peptides I2	# PSM I2	Score J2	Coverage J2	# Peptides J2	# PSM J2	Score K2
		ENSRNOP899999369	NDUFS1 75 kDa-bov and mitoprot	83.81	1	83	83	3335	1493.79	40.2	33	59	9779.46	66.48	48	265	14786.4	73.15	67	358	5199.56	53.41	32	137	17262.8	73.3	56	400	14867.8	72.44	55	394	31028.8	62.93	40	641	26827	62.78	42	599	3172.11	50.71	33	90	1691.81	32.67	18	43	12266.6
	DFYMTDSISR	24	1	1	ENSRNOP899999369		1234.54	High	High	19.45	48.79	0.226442	0.000263607	High	High	45.52	41.86	0.000559702	0.00130004	High	High	45.31	59.83	0.000587431	6.81402e-06	High	High	30.01	38.75	0.0199047	0.000541191	High	High	44.21	43.73	0.000756757	0.000845194	High	42.85	0.00103504	0
		Accession	Description	ΣCoverage	Σ# Proteins	Σ# Unique Peptides	Σ# Peptides	Σ# PSMs	Score A2	Coverage A2	# Peptides A2	# PSM A2	Score B2	Coverage B2	# Peptides B2	# PSM B2	Score C2	Coverage C2	# Peptides C2	# PSM C2	Score D2	Coverage D2	# Peptides D2	# PSM D2	Score E2	Coverage E2	# Peptides E2	# PSM E2	Score F2	Coverage F2	# Peptides F2	# PSM F2	Score G2	Coverage G2	# Peptides G2	# PSM G2	Score H2	Coverage H2	# Peptides H2	# PSM H2	Score I2	Coverage I2	# Peptides I2	# PSM I2	Score J2	Coverage J2	# Peptides J2	# PSM J2	Score K2
		ENSRNOP899999369	NDUFS1 75 kDa-bov and mitoprot	83.81	1	83	83	3335	1493.79	40.2	33	59	9779.46	66.48	48	265	14786.4	73.15	67	358	5199.56	53.41	32	137	17262.8	73.3	56	400	14867.8	72.44	55	394	31028.8	62.93	40	641	26827	62.78	42	599	3172.11	50.71	33	90	1691.81	32.67	18	43	12266.6
	IASQVAALDLGYKPGVEAIR	55	1	1	ENSRNOP899999369		2071.15		High		73.74		8.4325e-07	High	High	87.85	82.72	3.27308e-08	1.06649e-07	High	High	77.95	71.41	3.19858e-07	5.99899e-07	High		90.63		1.72567e-08		High	High	86.34	82.28	4.63401e-08	1.1802e-07	High	66.01	4.99985e-06	0
		Accession	Description	ΣCoverage	Σ# Proteins	Σ# Unique Peptides	Σ# Peptides	Σ# PSMs	Score A2	Coverage A2	# Peptides A2	# PSM A2	Score B2	Coverage B2	# Peptides B2	# PSM B2	Score C2	Coverage C2	# Peptides C2	# PSM C2	Score D2	Coverage D2	# Peptides D2	# PSM D2	Score E2	Coverage E2	# Peptides E2	# PSM E2	Score F2	Coverage F2	# Peptides F2	# PSM F2	Score G2	Coverage G2	# Peptides G2	# PSM G2	Score H2	Coverage H2	# Peptides H2	# PSM H2	Score I2	Coverage I2	# Peptides I2	# PSM I2	Score J2	Coverage J2	# Peptides J2	# PSM J2	Score K2
		ENSRNOP899999369	NDUFS1 75 kDa-bov and mitoprot	83.81	1	83	83	3335	1493.79	40.2	33	59	9779.46	66.48	48	265	14786.4	73.15	67	358	5199.56	53.41	32	137	17262.8	73.3	56	400	14867.8	72.44	55	394	31028.8	62.93	40	641	26827	62.78	42	599	3172.11	50.71	33	90	1691.81	32.67	18	43	12266.6
	AVAAIAGGLVDAEALVALK	517	1	1	ENSRNOP899999369		1752.03		High		85.97		5.04611e-08	High	High	81.59	91.56	1.38343e-07	1.39302e-08	High	High	84.94	116.08	6.39671e-08	1.61586e-11	High	High	88.05	66.45	3.12577e-08	9.19075e-07	High	High	81.92	76.56	1.2822e-07	4.40511e-07	High	76.39	4.58096e-07	0
		Accession	Description	ΣCoverage	Σ# Proteins	Σ# Unique Peptides	Σ# Peptides	Σ# PSMs	Score A2	Coverage A2	# Peptides A2	# PSM A2	Score B2	Coverage B2	# Peptides B2	# PSM B2	Score C2	Coverage C2	# Peptides C2	# PSM C2	Score D2	Coverage D2	# Peptides D2	# PSM D2	Score E2	Coverage E2	# Peptides E2	# PSM E2	Score F2	Coverage F2	# Peptides F2	# PSM F2	Score G2	Coverage G2	# Peptides G2	# PSM G2	Score H2	Coverage H2	# Peptides H2	# PSM H2	Score I2	Coverage I2	# Peptides I2	# PSM I2	Score J2	Coverage J2	# Peptides J2	# PSM J2	Score K2
		ENSRNOP899999369	NDUFS1 75 kDa-bov and mitoprot	83.81	1	83	83	3335	1493.79	40.2	33	59	9779.46	66.48	48	265	14786.4	73.15	67	358	5199.56	53.41	32	137	17262.8	73.3	56	400	14867.8	72.44	55	394	31028.8	62.93	40	641	26827	62.78	42	599	3172.11	50.71	33	90	1691.81	32.67	18	43	12266.6
	YDDVEEANYFQQASELAK	7	1	1	ENSRNOP899999369		2119.95							High	High	79.54	66.93	2.21797e-07	4.04535e-06	High		86.65		4.31476e-08		High		84.7		6.76015e-08		High	High	81.11	92.01	1.5451e-07	1.2559e-08	High	73.87	8.18383e-07	0
		Accession	Description	ΣCoverage	Σ# Proteins	Σ# Unique Peptides	Σ# Peptides	Σ# PSMs	Score A2	Coverage A2	# Peptides A2	# PSM A2	Score B2	Coverage B2	# Peptides B2	# PSM B2	Score C2	Coverage C2	# Peptides C2	# PSM C2	Score D2	Coverage D2	# Peptides D2	# PSM D2	Score E2	Coverage E2	# Peptides E2	# PSM E2	Score F2	Coverage F2	# Peptides F2	# PSM F2	Score G2	Coverage G2	# Peptides G2	# PSM G2	Score H2	Coverage H2	# Peptides H2	# PSM H2	Score I2	Coverage I2	# Peptides I2	# PSM I2	Score J2	Coverage J2	# Peptides J2	# PSM J2	Score K2
		ENSRNOP899999369	NDUFS1 75 kDa-bov and mitoprot	83.81	1	83	83	3335	1493.79	40.2	33	59	9779.46	66.48	48	265	14786.4	73.15	67	358	5199.56	53.41	32	137	17262.8	73.3	56	400	14867.8	72.44	55	394	31028.8	62.93	40	641	26827	62.78	42	599	3172.11	50.71	33	90	1691.81	32.67	18	43	12266.6
	VVAACAMPVMK	8	1	1	ENSRNOP899999369		1119.57		High		49.53		0.000222309	High		76.32		4.6554e-07		High		76.24		4.74195e-07								High		76.46		4.50772e-07		High	76.04	4.96543e-07	0
		Accession	Description	ΣCoverage	Σ# Proteins	Σ# Unique Peptides	Σ# Peptides	Σ# PSMs	Score A2	Coverage A2	# Peptides A2	# PSM A2	Score B2	Coverage B2	# Peptides B2	# PSM B2	Score C2	Coverage C2	# Peptides C2	# PSM C2	Score D2	Coverage D2	# Peptides D2	# PSM D2	Score E2	Coverage E2	# Peptides E2	# PSM E2	Score F2	Coverage F2	# Peptides F2	# PSM F2	Score G2	Coverage G2	# Peptides G2	# PSM G2	Score H2	Coverage H2	# Peptides H2	# PSM H2	Score I2	Coverage I2	# Peptides I2	# PSM I2	Score J2	Coverage J2	# Peptides J2	# PSM J2	Score K2
		ENSRNOP899999369	NDUFS1 75 kDa-bov and mitoprot	83.81	1	83	83	3335	1493.79	40.2	33	59	9779.46	66.48	48	265	14786.4	73.15	67	358	5199.56	53.41	32	137	17262.8	73.3	56	400	14867.8	72.44	55	394	31028.8	62.93	40	641	26827	62.78	42	599	3172.11	50.71	33	90	1691.81	32.67	18	43	12266.6
	GNDMQVGTYIEK	28	1	1	ENSRNOP899999369	M4(Oxidation)	1370.63		High		62.9		1.02319e-05	High	High	71.91	67.84	1.28516e-06	3.28062e-06	High	High	71.89	24.04	1.29109e-06	0.0258466	High		59.07		2.47148e-05		High	High	84.73	85.79	6.71362e-08	5.25965e-08	High	69.35	2.31716e-06	0
		Accession	Description	ΣCoverage	Σ# Proteins	Σ# Unique Peptides	Σ# Peptides	Σ# PSMs	Score A2	Coverage A2	# Peptides A2	# PSM A2	Score B2	Coverage B2	# Peptides B2	# PSM B2	Score C2	Coverage C2	# Peptides C2	# PSM C2	Score D2	Coverage D2	# Peptides D2	# PSM D2	Score E2	Coverage E2	# Peptides E2	# PSM E2	Score F2	Coverage F2	# Peptides F2	# PSM F2	Score G2	Coverage G2	# Peptides G2	# PSM G2	Score H2	Coverage H2	# Peptides H2	# PSM H2	Score I2	Coverage I2	# Peptides I2	# PSM I2	Score J2	Coverage J2	# Peptides J2	# PSM J2	Score K2
		ENSRNOP899999369	NDUFS1 75 kDa-bov and mitoprot	83.81	1	83	83	3335	1493.79	40.2	33	59	9779.46	66.48	48	265	14786.4	73.15	67	358	5199.56	53.41	32	137	17262.8	73.3	56	400	14867.8	72.44	55	394	31028.8	62.93	40	641	26827	62.78	42	599	3172.11	50.71	33	90	1691.81	32.67	18	43	12266.6
	VAGMLQSFEGK	36	1	1	ENSRNOP899999369	M4(Oxidation)	1182.58		High		80.3		1.8619e-07	High	High	71.04	81.86	1.57021e-06	1.30004e-07	High		69.05		2.48288e-06		High		69.79		2.0939e-06		High	High	69.22	41.03	2.38757e-06	0.00157383	High	76.18	4.80791e-07	0
		Accession	Description	ΣCoverage	Σ# Proteins	Σ# Unique Peptides	Σ# Peptides	Σ# PSMs	Score A2	Coverage A2	# Peptides A2	# PSM A2	Score B2	Coverage B2	# Peptides B2	# PSM B2	Score C2	Coverage C2	# Peptides C2	# PSM C2	Score D2	Coverage D2	# Peptides D2	# PSM D2	Score E2	Coverage E2	# Peptides E2	# PSM E2	Score F2	Coverage F2	# Peptides F2	# PSM F2	Score G2	Coverage G2	# Peptides G2	# PSM G2	Score H2	Coverage H2	# Peptides H2	# PSM H2	Score I2	Coverage I2	# Peptides I2	# PSM I2	Score J2	Coverage J2	# Peptides J2	# PSM J2	Score K2
		ENSRNOP899999369	NDUFS1 75 kDa-bov and mitoprot	83.81	1	83	83	3335	1493.79	40.2	33	59	9779.46	66.48	48	265	14786.4	73.15	67	358	5199.56	53.41	32	137	17262.8	73.3	56	400	14867.8	72.44	55	394	31028.8	62.93	40	641	26827	62.78	42	599	3172.11	50.71	33	90	1691.81	32.67	18	43	12266.6
	VALIGSPVDLTYR	36	1	1	ENSRNOP899999369		1403.79		High		86.92		4.05468e-08	High	High	68.54	85.49	2.79226e-06	5.63581e-08	High	High	67.14	99.24	3.8544e-06	1.00064e-09	High		75.38		5.78038e-07		High	High	86.77	76.63	4.19717e-08	4.33468e-07	High	69.08	2.46579e-06	0
		Accession	Description	ΣCoverage	Σ# Proteins	Σ# Unique Peptides	Σ# Peptides	Σ# PSMs	Score A2	Coverage A2	# Peptides A2	# PSM A2	Score B2	Coverage B2	# Peptides B2	# PSM B2	Score C2	Coverage C2	# Peptides C2	# PSM C2	Score D2	Coverage D2	# Peptides D2	# PSM D2	Score E2	Coverage E2	# Peptides E2	# PSM E2	Score F2	Coverage F2	# Peptides F2	# PSM F2	Score G2	Coverage G2	# Peptides G2	# PSM G2	Score H2	Coverage H2	# Peptides H2	# PSM H2	Score I2	Coverage I2	# Peptides I2	# PSM I2	Score J2	Coverage J2	# Peptides J2	# PSM J2	Score K2
		ENSRNOP899999369	NDUFS1 75 kDa-bov and mitoprot	83.81	1	83	83	3335	1493.79	40.2	33	59	9779.46	66.48	48	265	14786.4	73.15	67	358	5199.56	53.41	32	137	17262.8	73.3	56	400	14867.8	72.44	55	394	31028.8	62.93	40	641	26827	62.78	42	599	3172.11	50.71	33	90	1691.81	32.67	18	43	12266.6
	GNDMQVGTYIEK	33	1	1	ENSRNOP899999369		1354.63		High		78.09		3.09711e-07	High	High	67.81	59.54	3.30337e-06	2.21797e-05	High		73.86		8.2027e-07		High	High	69.18	51.52	2.40966e-06	4.22816e-05	High	High	44	68.12	0.000794249	3.07579e-06	High	74.32	7.3783e-07	0
		Accession	Description	ΣCoverage	Σ# Proteins	Σ# Unique Peptides	Σ# Peptides	Σ# PSMs	Score A2	Coverage A2	# Peptides A2	# PSM A2	Score B2	Coverage B2	# Peptides B2	# PSM B2	Score C2	Coverage C2	# Peptides C2	# PSM C2	Score D2	Coverage D2	# Peptides D2	# PSM D2	Score E2	Coverage E2	# Peptides E2	# PSM E2	Score F2	Coverage F2	# Peptides F2	# PSM F2	Score G2	Coverage G2	# Peptides G2	# PSM G2	Score H2	Coverage H2	# Peptides H2	# PSM H2	Score I2	Coverage I2	# Peptides I2	# PSM I2	Score J2	Coverage J2	# Peptides J2	# PSM J2	Score K2
		ENSRNOP899999369	NDUFS1 75 kDa-bov and mitoprot	83.81	1	83	83	3335	1493.79	40.2	33	59	9779.46	66.48	48	265	14786.4	73.15	67	358	5199.56	53.41	32	137	17262.8	73.3	56	400	14867.8	72.44	55	394	31028.8	62.93	40	641	26827	62.78	42	599	3172.11	50.71	33	90	1691.81	32.67	18	43	12266.6
	VASGAAAEWK	13	1	1	ENSRNOP899999369		989.505		High		74.38		7.27707e-07	High	High	67.06	69.81	3.92606e-06	2.08428e-06	High	High	51.11	53.53	0.00015451	5.81127e-05	High		56.89		4.08279e-05		High	High	53.44	74.53	9.03559e-05	7.03002e-07	High	56.27	4.7093e-05	0
		Accession	Description	ΣCoverage	Σ# Proteins	Σ# Unique Peptides	Σ# Peptides	Σ# PSMs	Score A2	Coverage A2	# Peptides A2	# PSM A2	Score B2	Coverage B2	# Peptides B2	# PSM B2	Score C2	Coverage C2	# Peptides C2	# PSM C2	Score D2	Coverage D2	# Peptides D2	# PSM D2	Score E2	Coverage E2	# Peptides E2	# PSM E2	Score F2	Coverage F2	# Peptides F2	# PSM F2	Score G2	Coverage G2	# Peptides G2	# PSM G2	Score H2	Coverage H2	# Peptides H2	# PSM H2	Score I2	Coverage I2	# Peptides I2	# PSM I2	Score J2	Coverage J2	# Peptides J2	# PSM J2	Score K2
		ENSRNOP899999369	NDUFS1 75 kDa-bov and mitoprot	83.81	1	83	83	3335	1493.79	40.2	33	59	9779.46	66.48	48	265	14786.4	73.15	67	358	5199.56	53.41	32	137	17262.8	73.3	56	400	14867.8	72.44	55	394	31028.8	62.93	40	641	26827	62.78	42	599	3172.11	50.71	33	90	1691.81	32.67	18	43	12266.6
	MHEDINEEWISDKTR	24	1	1	ENSRNOP899999369	M1(Oxidation)	1918.86							High	High	64.18	38.86	7.62003e-06	0.00259392	High	High	65.64	29.06	5.44448e-06	0.00813585	High		55.03		6.26551e-05		High		68.09		3.09711e-06		High	63.87	8.18383e-06	1
		Accession	Description	ΣCoverage	Σ# Proteins	Σ# Unique Peptides	Σ# Peptides	Σ# PSMs	Score A2	Coverage A2	# Peptides A2	# PSM A2	Score B2	Coverage B2	# Peptides B2	# PSM B2	Score C2	Coverage C2	# Peptides C2	# PSM C2	Score D2	Coverage D2	# Peptides D2	# PSM D2	Score E2	Coverage E2	# Peptides E2	# PSM E2	Score F2	Coverage F2	# Peptides F2	# PSM F2	Score G2	Coverage G2	# Peptides G2	# PSM G2	Score H2	Coverage H2	# Peptides H2	# PSM H2	Score I2	Coverage I2	# Peptides I2	# PSM I2	Score J2	Coverage J2	# Peptides J2	# PSM J2	Score K2
		ENSRNOP899999369	NDUFS1 75 kDa-bov and mitoprot	83.81	1	83	83	3335	1493.79	40.2	33	59	9779.46	66.48	48	265	14786.4	73.15	67	358	5199.56	53.41	32	137	17262.8	73.3	56	400	14867.8	72.44	55	394	31028.8	62.93	40	641	26827	62.78	42	599	3172.11	50.71	33	90	1691.81	32.67	18	43	12266.6
	LVDQEFLADPLVPPQLTIK	34	1	1	ENSRNOP899999369		2136.2		High		33.74		0.0084325	High	High	58.24	43.98	2.99197e-05	0.000797915	High	High	44.19	37.56	0.00076025	0.00125402	High		27.49		0.0355596		High	High	66.35	49.58	4.62335e-06	0.000219764	High	52.4	0.000114804	0
		Accession	Description	ΣCoverage	Σ# Proteins	Σ# Unique Peptides	Σ# Peptides	Σ# PSMs	Score A2	Coverage A2	# Peptides A2	# PSM A2	Score B2	Coverage B2	# Peptides B2	# PSM B2	Score C2	Coverage C2	# Peptides C2	# PSM C2	Score D2	Coverage D2	# Peptides D2	# PSM D2	Score E2	Coverage E2	# Peptides E2	# PSM E2	Score F2	Coverage F2	# Peptides F2	# PSM F2	Score G2	Coverage G2	# Peptides G2	# PSM G2	Score H2	Coverage H2	# Peptides H2	# PSM H2	Score I2	Coverage I2	# Peptides I2	# PSM I2	Score J2	Coverage J2	# Peptides J2	# PSM J2	Score K2
		ENSRNOP899999369	NDUFS1 75 kDa-bov and mitoprot	83.81	1	83	83	3335	1493.79	40.2	33	59	9779.46	66.48	48	265	14786.4	73.15	67	358	5199.56	53.41	32	137	17262.8	73.3	56	400	14867.8	72.44	55	394	31028.8	62.93	40	641	26827	62.78	42	599	3172.11	50.71	33	90	1691.81	32.67	18	43	12266.6
	IASQVAALDLGYKPGVEAIRK	14	1	1	ENSRNOP899999369		2199.25		High		39.24		0.0023766	High		56.93		4.04535e-05		High	High	55.49	61.91	5.63581e-05	4.22088e-06							High		54.73		6.71362e-05		High	53.46	8.99408e-05	1
		Accession	Description	ΣCoverage	Σ# Proteins	Σ# Unique Peptides	Σ# Peptides	Σ# PSMs	Score A2	Coverage A2	# Peptides A2	# PSM A2	Score B2	Coverage B2	# Peptides B2	# PSM B2	Score C2	Coverage C2	# Peptides C2	# PSM C2	Score D2	Coverage D2	# Peptides D2	# PSM D2	Score E2	Coverage E2	# Peptides E2	# PSM E2	Score F2	Coverage F2	# Peptides F2	# PSM F2	Score G2	Coverage G2	# Peptides G2	# PSM G2	Score H2	Coverage H2	# Peptides H2	# PSM H2	Score I2	Coverage I2	# Peptides I2	# PSM I2	Score J2	Coverage J2	# Peptides J2	# PSM J2	Score K2
		ENSRNOP899999369	NDUFS1 75 kDa-bov and mitoprot	83.81	1	83	83	3335	1493.79	40.2	33	59	9779.46	66.48	48	265	14786.4	73.15	67	358	5199.56	53.41	32	137	17262.8	73.3	56	400	14867.8	72.44	55	394	31028.8	62.93	40	641	26827	62.78	42	599	3172.11	50.71	33	90	1691.81	32.67	18	43	12266.6
	MHEDINEEWISDK	16	1	1	ENSRNOP899999369	M1(Oxidation)	1661.71		High		82.34		1.16401e-07	High	High	55.44	67.87	5.70107e-05	3.25804e-06	High	High	49	51.69	0.000251164	4.44021e-05							High	High	62.65	52.81	1.08382e-05	0.000104462	High	30.51	0.0177401	0
		Accession	Description	ΣCoverage	Σ# Proteins	Σ# Unique Peptides	Σ# Peptides	Σ# PSMs	Score A2	Coverage A2	# Peptides A2	# PSM A2	Score B2	Coverage B2	# Peptides B2	# PSM B2	Score C2	Coverage C2	# Peptides C2	# PSM C2	Score D2	Coverage D2	# Peptides D2	# PSM D2	Score E2	Coverage E2	# Peptides E2	# PSM E2	Score F2	Coverage F2	# Peptides F2	# PSM F2	Score G2	Coverage G2	# Peptides G2	# PSM G2	Score H2	Coverage H2	# Peptides H2	# PSM H2	Score I2	Coverage I2	# Peptides I2	# PSM I2	Score J2	Coverage J2	# Peptides J2	# PSM J2	Score K2
		ENSRNOP899999369	NDUFS1 75 kDa-bov and mitoprot	83.81	1	83	83	3335	1493.79	40.2	33	59	9779.46	66.48	48	265	14786.4	73.15	67	358	5199.56	53.41	32	137	17262.8	73.3	56	400	14867.8	72.44	55	394	31028.8	62.93	40	641	26827	62.78	42	599	3172.11	50.71	33	90	1691.81	32.67	18	43	12266.6
	KPMVVLGSSALQR	43	1	1	ENSRNOP899999369	M3(Oxidation)	1401.79		High		51.57		0.000138981	High	High	55.35	53.18	5.82045e-05	9.59305e-05	High	Medium	70.56	23.88	1.75371e-06	0.0382659	High		59.76		2.10842e-05		High	High	62.08	77.71	1.23582e-05	3.38031e-07	High	53.29	9.35312e-05	0
		Accession	Description	ΣCoverage	Σ# Proteins	Σ# Unique Peptides	Σ# Peptides	Σ# PSMs	Score A2	Coverage A2	# Peptides A2	# PSM A2	Score B2	Coverage B2	# Peptides B2	# PSM B2	Score C2	Coverage C2	# Peptides C2	# PSM C2	Score D2	Coverage D2	# Peptides D2	# PSM D2	Score E2	Coverage E2	# Peptides E2	# PSM E2	Score F2	Coverage F2	# Peptides F2	# PSM F2	Score G2	Coverage G2	# Peptides G2	# PSM G2	Score H2	Coverage H2	# Peptides H2	# PSM H2	Score I2	Coverage I2	# Peptides I2	# PSM I2	Score J2	Coverage J2	# Peptides J2	# PSM J2	Score K2
		ENSRNOP899999369	NDUFS1 75 kDa-bov and mitoprot	83.81	1	83	83	3335	1493.79	40.2	33	59	9779.46	66.48	48	265	14786.4	73.15	67	358	5199.56	53.41	32	137	17262.8	73.3	56	400	14867.8	72.44	55	394	31028.8	62.93	40	641	26827	62.78	42	599	3172.11	50.71	33	90	1691.81	32.67	18	43	12266.6
	VVAACAMPVMK	2	1	1	ENSRNOP899999369	M10(Oxidation)	1135.56							High		53.87		8.18383e-05																							0
		Accession	Description	ΣCoverage	Σ# Proteins	Σ# Unique Peptides	Σ# Peptides	Σ# PSMs	Score A2	Coverage A2	# Peptides A2	# PSM A2	Score B2	Coverage B2	# Peptides B2	# PSM B2	Score C2	Coverage C2	# Peptides C2	# PSM C2	Score D2	Coverage D2	# Peptides D2	# PSM D2	Score E2	Coverage E2	# Peptides E2	# PSM E2	Score F2	Coverage F2	# Peptides F2	# PSM F2	Score G2	Coverage G2	# Peptides G2	# PSM G2	Score H2	Coverage H2	# Peptides H2	# PSM H2	Score I2	Coverage I2	# Peptides I2	# PSM I2	Score J2	Coverage J2	# Peptides J2	# PSM J2	Score K2
		ENSRNOP899999369	NDUFS1 75 kDa-bov and mitoprot	83.81	1	83	83	3335	1493.79	40.2	33	59	9779.46	66.48	48	265	14786.4	73.15	67	358	5199.56	53.41	32	137	17262.8	73.3	56	400	14867.8	72.44	55	394	31028.8	62.93	40	641	26827	62.78	42	599	3172.11	50.71	33	90	1691.81	32.67	18	43	12266.6
	VAVTPPGLAR	52	1	1	ENSRNOP899999369		980.588		High		65.12		6.13701e-06	High	High	51.51	64.79	0.000140915	6.6215e-06	High	High	51.13	38.96	0.0001538	0.000832536	High	High	29.82	51.79	0.0207949	2.68752e-05	High	High	51.36	52.78	0.000145867	0.000105186	High	51.03	0.000157383	0
		Accession	Description	ΣCoverage	Σ# Proteins	Σ# Unique Peptides	Σ# Peptides	Σ# PSMs	Score A2	Coverage A2	# Peptides A2	# PSM A2	Score B2	Coverage B2	# Peptides B2	# PSM B2	Score C2	Coverage C2	# Peptides C2	# PSM C2	Score D2	Coverage D2	# Peptides D2	# PSM D2	Score E2	Coverage E2	# Peptides E2	# PSM E2	Score F2	Coverage F2	# Peptides F2	# PSM F2	Score G2	Coverage G2	# Peptides G2	# PSM G2	Score H2	Coverage H2	# Peptides H2	# PSM H2	Score I2	Coverage I2	# Peptides I2	# PSM I2	Score J2	Coverage J2	# Peptides J2	# PSM J2	Score K2
		ENSRNOP899999369	NDUFS1 75 kDa-bov and mitoprot	83.81	1	83	83	3335	1493.79	40.2	33	59	9779.46	66.48	48	265	14786.4	73.15	67	358	5199.56	53.41	32	137	17262.8	73.3	56	400	14867.8	72.44	55	394	31028.8	62.93	40	641	26827	62.78	42	599	3172.11	50.71	33	90	1691.81	32.67	18	43	12266.6
	VMNILHR	23	1	1	ENSRNOP899999369		882.498		High		52.68		0.000107636	High	High	46.87	53.73	0.000410163	8.45194e-05	High		50.25		0.000188346		High	High	45.16	55.9	0.000608074	1.04316e-05	High	High	46.57	53.24	0.000439498	9.46143e-05	High	46.76	0.000420685	0
		Accession	Description	ΣCoverage	Σ# Proteins	Σ# Unique Peptides	Σ# Peptides	Σ# PSMs	Score A2	Coverage A2	# Peptides A2	# PSM A2	Score B2	Coverage B2	# Peptides B2	# PSM B2	Score C2	Coverage C2	# Peptides C2	# PSM C2	Score D2	Coverage D2	# Peptides D2	# PSM D2	Score E2	Coverage E2	# Peptides E2	# PSM E2	Score F2	Coverage F2	# Peptides F2	# PSM F2	Score G2	Coverage G2	# Peptides G2	# PSM G2	Score H2	Coverage H2	# Peptides H2	# PSM H2	Score I2	Coverage I2	# Peptides I2	# PSM I2	Score J2	Coverage J2	# Peptides J2	# PSM J2	Score K2
		ENSRNOP899999369	NDUFS1 75 kDa-bov and mitoprot	83.81	1	83	83	3335	1493.79	40.2	33	59	9779.46	66.48	48	265	14786.4	73.15	67	358	5199.56	53.41	32	137	17262.8	73.3	56	400	14867.8	72.44	55	394	31028.8	62.93	40	641	26827	62.78	42	599	3172.11	50.71	33	90	1691.81	32.67	18	43	12266.6
	MCLVEIEK	5	1	1	ENSRNOP899999369		964.484		High		37.7		0.0033881	High		45.37		0.000579371														High	High	54.22	44.79	7.55017e-05	0.00066215	High	56.48	4.48701e-05	0
		Accession	Description	ΣCoverage	Σ# Proteins	Σ# Unique Peptides	Σ# Peptides	Σ# PSMs	Score A2	Coverage A2	# Peptides A2	# PSM A2	Score B2	Coverage B2	# Peptides B2	# PSM B2	Score C2	Coverage C2	# Peptides C2	# PSM C2	Score D2	Coverage D2	# Peptides D2	# PSM D2	Score E2	Coverage E2	# Peptides E2	# PSM E2	Score F2	Coverage F2	# Peptides F2	# PSM F2	Score G2	Coverage G2	# Peptides G2	# PSM G2	Score H2	Coverage H2	# Peptides H2	# PSM H2	Score I2	Coverage I2	# Peptides I2	# PSM I2	Score J2	Coverage J2	# Peptides J2	# PSM J2	Score K2
		ENSRNOP899999369	NDUFS1 75 kDa-bov and mitoprot	83.81	1	83	83	3335	1493.79	40.2	33	59	9779.46	66.48	48	265	14786.4	73.15	67	358	5199.56	53.41	32	137	17262.8	73.3	56	400	14867.8	72.44	55	394	31028.8	62.93	40	641	26827	62.78	42	599	3172.11	50.71	33	90	1691.81	32.67	18	43	12266.6
	KPMVVLGSSALQRDDGAAILAAVSSIAQK	16	1	1	ENSRNOP899999369		2896.59							High	High	42.55	33.09	0.00110906	0.00979392	High		42.58		0.00110143								High		39.75		0.00211328		High	36.95	0.00402677	1
		Accession	Description	ΣCoverage	Σ# Proteins	Σ# Unique Peptides	Σ# Peptides	Σ# PSMs	Score A2	Coverage A2	# Peptides A2	# PSM A2	Score B2	Coverage B2	# Peptides B2	# PSM B2	Score C2	Coverage C2	# Peptides C2	# PSM C2	Score D2	Coverage D2	# Peptides D2	# PSM D2	Score E2	Coverage E2	# Peptides E2	# PSM E2	Score F2	Coverage F2	# Peptides F2	# PSM F2	Score G2	Coverage G2	# Peptides G2	# PSM G2	Score H2	Coverage H2	# Peptides H2	# PSM H2	Score I2	Coverage I2	# Peptides I2	# PSM I2	Score J2	Coverage J2	# Peptides J2	# PSM J2	Score K2
		ENSRNOP899999369	NDUFS1 75 kDa-bov and mitoprot	83.81	1	83	83	3335	1493.79	40.2	33	59	9779.46	66.48	48	265	14786.4	73.15	67	358	5199.56	53.41	32	137	17262.8	73.3	56	400	14867.8	72.44	55	394	31028.8	62.93	40	641	26827	62.78	42	599	3172.11	50.71	33	90	1691.81	32.67	18	43	12266.6
	KPMVVLGSSALQRDDGAAILAAVSSIAQK	7	1	1	ENSRNOP899999369	M3(Oxidation)	2912.59							High		41.84		0.00130604		High		33.22		0.0095051														High	34.92	0.00642623	1
		Accession	Description	ΣCoverage	Σ# Proteins	Σ# Unique Peptides	Σ# Peptides	Σ# PSMs	Score A2	Coverage A2	# Peptides A2	# PSM A2	Score B2	Coverage B2	# Peptides B2	# PSM B2	Score C2	Coverage C2	# Peptides C2	# PSM C2	Score D2	Coverage D2	# Peptides D2	# PSM D2	Score E2	Coverage E2	# Peptides E2	# PSM E2	Score F2	Coverage F2	# Peptides F2	# PSM F2	Score G2	Coverage G2	# Peptides G2	# PSM G2	Score H2	Coverage H2	# Peptides H2	# PSM H2	Score I2	Coverage I2	# Peptides I2	# PSM I2	Score J2	Coverage J2	# Peptides J2	# PSM J2	Score K2
		ENSRNOP899999369	NDUFS1 75 kDa-bov and mitoprot	83.81	1	83	83	3335	1493.79	40.2	33	59	9779.46	66.48	48	265	14786.4	73.15	67	358	5199.56	53.41	32	137	17262.8	73.3	56	400	14867.8	72.44	55	394	31028.8	62.93	40	641	26827	62.78	42	599	3172.11	50.71	33	90	1691.81	32.67	18	43	12266.6
	DFYMTDSISR	16	1	1	ENSRNOP899999369	M4(Oxidation)	1250.54		High		38.2		0.00301965	High	High	40.12	26.19	0.00194069	0.0479685	High		38.46		0.00284418		High	High	58.98	26.88	2.52323e-05	0.00832436	High		49.29		0.00023494		High	41.71	0.00134573	0
		Accession	Description	ΣCoverage	Σ# Proteins	Σ# Unique Peptides	Σ# Peptides	Σ# PSMs	Score A2	Coverage A2	# Peptides A2	# PSM A2	Score B2	Coverage B2	# Peptides B2	# PSM B2	Score C2	Coverage C2	# Peptides C2	# PSM C2	Score D2	Coverage D2	# Peptides D2	# PSM D2	Score E2	Coverage E2	# Peptides E2	# PSM E2	Score F2	Coverage F2	# Peptides F2	# PSM F2	Score G2	Coverage G2	# Peptides G2	# PSM G2	Score H2	Coverage H2	# Peptides H2	# PSM H2	Score I2	Coverage I2	# Peptides I2	# PSM I2	Score J2	Coverage J2	# Peptides J2	# PSM J2	Score K2
		ENSRNOP899999369	NDUFS1 75 kDa-bov and mitoprot	83.81	1	83	83	3335	1493.79	40.2	33	59	9779.46	66.48	48	265	14786.4	73.15	67	358	5199.56	53.41	32	137	17262.8	73.3	56	400	14867.8	72.44	55	394	31028.8	62.93	40	641	26827	62.78	42	599	3172.11	50.71	33	90	1691.81	32.67	18	43	12266.6
	RAVEDKNIGPLVK	7	1	1	ENSRNOP899999369		1438.84							High		40.03		0.00198133		High		44.13		0.000770826								High		38.77		0.00264824		High	35.39	0.00576709	2
		Accession	Description	ΣCoverage	Σ# Proteins	Σ# Unique Peptides	Σ# Peptides	Σ# PSMs	Score A2	Coverage A2	# Peptides A2	# PSM A2	Score B2	Coverage B2	# Peptides B2	# PSM B2	Score C2	Coverage C2	# Peptides C2	# PSM C2	Score D2	Coverage D2	# Peptides D2	# PSM D2	Score E2	Coverage E2	# Peptides E2	# PSM E2	Score F2	Coverage F2	# Peptides F2	# PSM F2	Score G2	Coverage G2	# Peptides G2	# PSM G2	Score H2	Coverage H2	# Peptides H2	# PSM H2	Score I2	Coverage I2	# Peptides I2	# PSM I2	Score J2	Coverage J2	# Peptides J2	# PSM J2	Score K2
		ENSRNOP899999369	NDUFS1 75 kDa-bov and mitoprot	83.81	1	83	83	3335	1493.79	40.2	33	59	9779.46	66.48	48	265	14786.4	73.15	67	358	5199.56	53.41	32	137	17262.8	73.3	56	400	14867.8	72.44	55	394	31028.8	62.93	40	641	26827	62.78	42	599	3172.11	50.71	33	90	1691.81	32.67	18	43	12266.6
	FAYDGLKR	13	1	1	ENSRNOP899999369		969.514		High		31.97		0.0126753	High	High	38.59	19.21	0.0027603	0.239308	High	High	33.05	26.49	0.00988454	0.0147029	High		32.58		0.0110143		High		44.67		0.000680701		High	38.53	0.0027987	1
		Accession	Description	ΣCoverage	Σ# Proteins	Σ# Unique Peptides	Σ# Peptides	Σ# PSMs	Score A2	Coverage A2	# Peptides A2	# PSM A2	Score B2	Coverage B2	# Peptides B2	# PSM B2	Score C2	Coverage C2	# Peptides C2	# PSM C2	Score D2	Coverage D2	# Peptides D2	# PSM D2	Score E2	Coverage E2	# Peptides E2	# PSM E2	Score F2	Coverage F2	# Peptides F2	# PSM F2	Score G2	Coverage G2	# Peptides G2	# PSM G2	Score H2	Coverage H2	# Peptides H2	# PSM H2	Score I2	Coverage I2	# Peptides I2	# PSM I2	Score J2	Coverage J2	# Peptides J2	# PSM J2	Score K2
		ENSRNOP899999369	NDUFS1 75 kDa-bov and mitoprot	83.81	1	83	83	3335	1493.79	40.2	33	59	9779.46	66.48	48	265	14786.4	73.15	67	358	5199.56	53.41	32	137	17262.8	73.3	56	400	14867.8	72.44	55	394	31028.8	62.93	40	641	26827	62.78	42	599	3172.11	50.71	33	90	1691.81	32.67	18	43	12266.6
	DLLNKVDSDTLCTEEIFPNEGAGTDLR	2	1	1	ENSRNOP899999369	C12(Propionamide)	3036.46		High		69.37		2.30652e-06	High		31.92		0.012822																							1
		Accession	Description	ΣCoverage	Σ# Proteins	Σ# Unique Peptides	Σ# Peptides	Σ# PSMs	Score A2	Coverage A2	# Peptides A2	# PSM A2	Score B2	Coverage B2	# Peptides B2	# PSM B2	Score C2	Coverage C2	# Peptides C2	# PSM C2	Score D2	Coverage D2	# Peptides D2	# PSM D2	Score E2	Coverage E2	# Peptides E2	# PSM E2	Score F2	Coverage F2	# Peptides F2	# PSM F2	Score G2	Coverage G2	# Peptides G2	# PSM G2	Score H2	Coverage H2	# Peptides H2	# PSM H2	Score I2	Coverage I2	# Peptides I2	# PSM I2	Score J2	Coverage J2	# Peptides J2	# PSM J2	Score K2
		ENSRNOP899999369	NDUFS1 75 kDa-bov and mitoprot	83.81	1	83	83	3335	1493.79	40.2	33	59	9779.46	66.48	48	265	14786.4	73.15	67	358	5199.56	53.41	32	137	17262.8	73.3	56	400	14867.8	72.44	55	394	31028.8	62.93	40	641	26827	62.78	42	599	3172.11	50.71	33	90	1691.81	32.67	18	43	12266.6
	LSVAGNCR	1	1	1	ENSRNOP899999369		819.414							High		31.23		0.0150299																							0
		Accession	Description	ΣCoverage	Σ# Proteins	Σ# Unique Peptides	Σ# Peptides	Σ# PSMs	Score A2	Coverage A2	# Peptides A2	# PSM A2	Score B2	Coverage B2	# Peptides B2	# PSM B2	Score C2	Coverage C2	# Peptides C2	# PSM C2	Score D2	Coverage D2	# Peptides D2	# PSM D2	Score E2	Coverage E2	# Peptides E2	# PSM E2	Score F2	Coverage F2	# Peptides F2	# PSM F2	Score G2	Coverage G2	# Peptides G2	# PSM G2	Score H2	Coverage H2	# Peptides H2	# PSM H2	Score I2	Coverage I2	# Peptides I2	# PSM I2	Score J2	Coverage J2	# Peptides J2	# PSM J2	Score K2
		ENSRNOP899999369	NDUFS1 75 kDa-bov and mitoprot	83.81	1	83	83	3335	1493.79	40.2	33	59	9779.46	66.48	48	265	14786.4	73.15	67	358	5199.56	53.41	32	137	17262.8	73.3	56	400	14867.8	72.44	55	394	31028.8	62.93	40	641	26827	62.78	42	599	3172.11	50.71	33	90	1691.81	32.67	18	43	12266.6
	LSVAGNCRMCLVEIEKAPK	4	1	1	ENSRNOP899999369	M9(Oxidation)	2077.06		High		25.2		0.0602499	High	High	29.82	40.39	0.0207949	0.00182371																			High	26.98	0.0399905	2
		Accession	Description	ΣCoverage	Σ# Proteins	Σ# Unique Peptides	Σ# Peptides	Σ# PSMs	Score A2	Coverage A2	# Peptides A2	# PSM A2	Score B2	Coverage B2	# Peptides B2	# PSM B2	Score C2	Coverage C2	# Peptides C2	# PSM C2	Score D2	Coverage D2	# Peptides D2	# PSM D2	Score E2	Coverage E2	# Peptides E2	# PSM E2	Score F2	Coverage F2	# Peptides F2	# PSM F2	Score G2	Coverage G2	# Peptides G2	# PSM G2	Score H2	Coverage H2	# Peptides H2	# PSM H2	Score I2	Coverage I2	# Peptides I2	# PSM I2	Score J2	Coverage J2	# Peptides J2	# PSM J2	Score K2
		ENSRNOP899999369	NDUFS1 75 kDa-bov and mitoprot	83.81	1	83	83	3335	1493.79	40.2	33	59	9779.46	66.48	48	265	14786.4	73.15	67	358	5199.56	53.41	32	137	17262.8	73.3	56	400	14867.8	72.44	55	394	31028.8	62.93	40	641	26827	62.78	42	599	3172.11	50.71	33	90	1691.81	32.67	18	43	12266.6
	VALIGSPVDLTYRYDHLGDSPK	20	1	1	ENSRNOP899999369		2416.26							High	High	27.78	29.31	0.0332626	0.023386	High		85.13		6.12289e-08								High		45.91		0.000511631		High	50.68	0.000170591	1
		Accession	Description	ΣCoverage	Σ# Proteins	Σ# Unique Peptides	Σ# Peptides	Σ# PSMs	Score A2	Coverage A2	# Peptides A2	# PSM A2	Score B2	Coverage B2	# Peptides B2	# PSM B2	Score C2	Coverage C2	# Peptides C2	# PSM C2	Score D2	Coverage D2	# Peptides D2	# PSM D2	Score E2	Coverage E2	# Peptides E2	# PSM E2	Score F2	Coverage F2	# Peptides F2	# PSM F2	Score G2	Coverage G2	# Peptides G2	# PSM G2	Score H2	Coverage H2	# Peptides H2	# PSM H2	Score I2	Coverage I2	# Peptides I2	# PSM I2	Score J2	Coverage J2	# Peptides J2	# PSM J2	Score K2
		ENSRNOP899999369	NDUFS1 75 kDa-bov and mitoprot	83.81	1	83	83	3335	1493.79	40.2	33	59	9779.46	66.48	48	265	14786.4	73.15	67	358	5199.56	53.41	32	137	17262.8	73.3	56	400	14867.8	72.44	55	394	31028.8	62.93	40	641	26827	62.78	42	599	3172.11	50.71	33	90	1691.81	32.67	18	43	12266.6
	LTEPMVRNEK	5	1	1	ENSRNOP899999369		1216.64							High		27.28		0.0373213		High		45.73		0.000533282																	1
		Accession	Description	ΣCoverage	Σ# Proteins	Σ# Unique Peptides	Σ# Peptides	Σ# PSMs	Score A2	Coverage A2	# Peptides A2	# PSM A2	Score B2	Coverage B2	# Peptides B2	# PSM B2	Score C2	Coverage C2	# Peptides C2	# PSM C2	Score D2	Coverage D2	# Peptides D2	# PSM D2	Score E2	Coverage E2	# Peptides E2	# PSM E2	Score F2	Coverage F2	# Peptides F2	# PSM F2	Score G2	Coverage G2	# Peptides G2	# PSM G2	Score H2	Coverage H2	# Peptides H2	# PSM H2	Score I2	Coverage I2	# Peptides I2	# PSM I2	Score J2	Coverage J2	# Peptides J2	# PSM J2	Score K2
		ENSRNOP899999369	NDUFS1 75 kDa-bov and mitoprot	83.81	1	83	83	3335	1493.79	40.2	33	59	9779.46	66.48	48	265	14786.4	73.15	67	358	5199.56	53.41	32	137	17262.8	73.3	56	400	14867.8	72.44	55	394	31028.8	62.93	40	641	26827	62.78	42	599	3172.11	50.71	33	90	1691.81	32.67	18	43	12266.6
	VGMQIPR	19	1	1	ENSRNOP899999369	M3(Oxidation)	816.44							High		26.94		0.0403605		High	Medium	36.47	25.55	0.00449735	0.0196422	High		67.31		3.70644e-06		High		49.84		0.000206993		High	66.99	3.98985e-06	0
		Accession	Description	ΣCoverage	Σ# Proteins	Σ# Unique Peptides	Σ# Peptides	Σ# PSMs	Score A2	Coverage A2	# Peptides A2	# PSM A2	Score B2	Coverage B2	# Peptides B2	# PSM B2	Score C2	Coverage C2	# Peptides C2	# PSM C2	Score D2	Coverage D2	# Peptides D2	# PSM D2	Score E2	Coverage E2	# Peptides E2	# PSM E2	Score F2	Coverage F2	# Peptides F2	# PSM F2	Score G2	Coverage G2	# Peptides G2	# PSM G2	Score H2	Coverage H2	# Peptides H2	# PSM H2	Score I2	Coverage I2	# Peptides I2	# PSM I2	Score J2	Coverage J2	# Peptides J2	# PSM J2	Score K2
		ENSRNOP899999369	NDUFS1 75 kDa-bov and mitoprot	83.81	1	83	83	3335	1493.79	40.2	33	59	9779.46	66.48	48	265	14786.4	73.15	67	358	5199.56	53.41	32	137	17262.8	73.3	56	400	14867.8	72.44	55	394	31028.8	62.93	40	641	26827	62.78	42	599	3172.11	50.71	33	90	1691.81	32.67	18	43	12266.6
	LVDQEFLADPLVPPQLTIKDFYMTDSISR	15	1	1	ENSRNOP899999369		3351.72		High		38.2		0.00301965	High	High	25.98	33.73	0.050345	0.00845194	High	Medium	46.83	27.22	0.000413958	0.0329078	High		29.92		0.0203215		High		45.46		0.000567488		High	45.8	0.000524755	1
		Accession	Description	ΣCoverage	Σ# Proteins	Σ# Unique Peptides	Σ# Peptides	Σ# PSMs	Score A2	Coverage A2	# Peptides A2	# PSM A2	Score B2	Coverage B2	# Peptides B2	# PSM B2	Score C2	Coverage C2	# Peptides C2	# PSM C2	Score D2	Coverage D2	# Peptides D2	# PSM D2	Score E2	Coverage E2	# Peptides E2	# PSM E2	Score F2	Coverage F2	# Peptides F2	# PSM F2	Score G2	Coverage G2	# Peptides G2	# PSM G2	Score H2	Coverage H2	# Peptides H2	# PSM H2	Score I2	Coverage I2	# Peptides I2	# PSM I2	Score J2	Coverage J2	# Peptides J2	# PSM J2	Score K2
		ENSRNOP899999369	NDUFS1 75 kDa-bov and mitoprot	83.81	1	83	83	3335	1493.79	40.2	33	59	9779.46	66.48	48	265	14786.4	73.15	67	358	5199.56	53.41	32	137	17262.8	73.3	56	400	14867.8	72.44	55	394	31028.8	62.93	40	641	26827	62.78	42	599	3172.11	50.71	33	90	1691.81	32.67	18	43	12266.6
	LVDQEFLADPLVPPQLTIKDFYMTDSISR	4	1	1	ENSRNOP899999369	M23(Oxidation)	3367.72							High		25.96		0.0505774																				High	36.61	0.00435468	1
		Accession	Description	ΣCoverage	Σ# Proteins	Σ# Unique Peptides	Σ# Peptides	Σ# PSMs	Score A2	Coverage A2	# Peptides A2	# PSM A2	Score B2	Coverage B2	# Peptides B2	# PSM B2	Score C2	Coverage C2	# Peptides C2	# PSM C2	Score D2	Coverage D2	# Peptides D2	# PSM D2	Score E2	Coverage E2	# Peptides E2	# PSM E2	Score F2	Coverage F2	# Peptides F2	# PSM F2	Score G2	Coverage G2	# Peptides G2	# PSM G2	Score H2	Coverage H2	# Peptides H2	# PSM H2	Score I2	Coverage I2	# Peptides I2	# PSM I2	Score J2	Coverage J2	# Peptides J2	# PSM J2	Score K2
		ENSRNOP899999369	NDUFS1 75 kDa-bov and mitoprot	83.81	1	83	83	3335	1493.79	40.2	33	59	9779.46	66.48	48	265	14786.4	73.15	67	358	5199.56	53.41	32	137	17262.8	73.3	56	400	14867.8	72.44	55	394	31028.8	62.93	40	641	26827	62.78	42	599	3172.11	50.71	33	90	1691.81	32.67	18	43	12266.6
	NRLGEVSPNLVR	4	1	1	ENSRNOP899999369		1353.76							High		25.42		0.0572739		High		35.95		0.0050694								High		47.89		0.000324307		High	27.68	0.0340374	1
		Accession	Description	ΣCoverage	Σ# Proteins	Σ# Unique Peptides	Σ# Peptides	Σ# PSMs	Score A2	Coverage A2	# Peptides A2	# PSM A2	Score B2	Coverage B2	# Peptides B2	# PSM B2	Score C2	Coverage C2	# Peptides C2	# PSM C2	Score D2	Coverage D2	# Peptides D2	# PSM D2	Score E2	Coverage E2	# Peptides E2	# PSM E2	Score F2	Coverage F2	# Peptides F2	# PSM F2	Score G2	Coverage G2	# Peptides G2	# PSM G2	Score H2	Coverage H2	# Peptides H2	# PSM H2	Score I2	Coverage I2	# Peptides I2	# PSM I2	Score J2	Coverage J2	# Peptides J2	# PSM J2	Score K2
		ENSRNOP899999369	NDUFS1 75 kDa-bov and mitoprot	83.81	1	83	83	3335	1493.79	40.2	33	59	9779.46	66.48	48	265	14786.4	73.15	67	358	5199.56	53.41	32	137	17262.8	73.3	56	400	14867.8	72.44	55	394	31028.8	62.93	40	641	26827	62.78	42	599	3172.11	50.71	33	90	1691.81	32.67	18	43	12266.6
	SWLHNDLK	17	1	1	ENSRNOP899999369		1012.52		High		32.24		0.0119112	High	High	24.25	32.51	0.0749819	0.0111933	High	High	24.18	36.26	0.0762003	0.00164431	High		31.34		0.014654		High	High	25.41	29.34	0.0574059	0.023225	High	25.91	0.0511631	0
		Accession	Description	ΣCoverage	Σ# Proteins	Σ# Unique Peptides	Σ# Peptides	Σ# PSMs	Score A2	Coverage A2	# Peptides A2	# PSM A2	Score B2	Coverage B2	# Peptides B2	# PSM B2	Score C2	Coverage C2	# Peptides C2	# PSM C2	Score D2	Coverage D2	# Peptides D2	# PSM D2	Score E2	Coverage E2	# Peptides E2	# PSM E2	Score F2	Coverage F2	# Peptides F2	# PSM F2	Score G2	Coverage G2	# Peptides G2	# PSM G2	Score H2	Coverage H2	# Peptides H2	# PSM H2	Score I2	Coverage I2	# Peptides I2	# PSM I2	Score J2	Coverage J2	# Peptides J2	# PSM J2	Score K2
		ENSRNOP899999369	NDUFS1 75 kDa-bov and mitoprot	83.81	1	83	83	3335	1493.79	40.2	33	59	9779.46	66.48	48	265	14786.4	73.15	67	358	5199.56	53.41	32	137	17262.8	73.3	56	400	14867.8	72.44	55	394	31028.8	62.93	40	641	26827	62.78	42	599	3172.11	50.71	33	90	1691.81	32.67	18	43	12266.6
	SATYVNTEGR	5	1	1	ENSRNOP899999369		1097.52							High	High	22.13	39.84	0.122168	0.00206993		High		46.09		0.000161214													High	23.89	0.0814623	0
		Accession	Description	ΣCoverage	Σ# Proteins	Σ# Unique Peptides	Σ# Peptides	Σ# PSMs	Score A2	Coverage A2	# Peptides A2	# PSM A2	Score B2	Coverage B2	# Peptides B2	# PSM B2	Score C2	Coverage C2	# Peptides C2	# PSM C2	Score D2	Coverage D2	# Peptides D2	# PSM D2	Score E2	Coverage E2	# Peptides E2	# PSM E2	Score F2	Coverage F2	# Peptides F2	# PSM F2	Score G2	Coverage G2	# Peptides G2	# PSM G2	Score H2	Coverage H2	# Peptides H2	# PSM H2	Score I2	Coverage I2	# Peptides I2	# PSM I2	Score J2	Coverage J2	# Peptides J2	# PSM J2	Score K2
		ENSRNOP899999369	NDUFS1 75 kDa-bov and mitoprot	83.81	1	83	83	3335	1493.79	40.2	33	59	9779.46	66.48	48	265	14786.4	73.15	67	358	5199.56	53.41	32	137	17262.8	73.3	56	400	14867.8	72.44	55	394	31028.8	62.93	40	641	26827	62.78	42	599	3172.11	50.71	33	90	1691.81	32.67	18	43	12266.6
	EGVMEFLLANHPLDCPICDQGGECDLQDQSMMFGSDR	12	1	1	ENSRNOP899999369		4100.72													High		89.04		2.48861e-08								High		78.85		2.5999e-07		High	54.25	7.49819e-05	0
		Accession	Description	ΣCoverage	Σ# Proteins	Σ# Unique Peptides	Σ# Peptides	Σ# PSMs	Score A2	Coverage A2	# Peptides A2	# PSM A2	Score B2	Coverage B2	# Peptides B2	# PSM B2	Score C2	Coverage C2	# Peptides C2	# PSM C2	Score D2	Coverage D2	# Peptides D2	# PSM D2	Score E2	Coverage E2	# Peptides E2	# PSM E2	Score F2	Coverage F2	# Peptides F2	# PSM F2	Score G2	Coverage G2	# Peptides G2	# PSM G2	Score H2	Coverage H2	# Peptides H2	# PSM H2	Score I2	Coverage I2	# Peptides I2	# PSM I2	Score J2	Coverage J2	# Peptides J2	# PSM J2	Score K2
		ENSRNOP899999369	NDUFS1 75 kDa-bov and mitoprot	83.81	1	83	83	3335	1493.79	40.2	33	59	9779.46	66.48	48	265	14786.4	73.15	67	358	5199.56	53.41	32	137	17262.8	73.3	56	400	14867.8	72.44	55	394	31028.8	62.93	40	641	26827	62.78	42	599	3172.11	50.71	33	90	1691.81	32.67	18	43	12266.6
	VASGAAAEWKVMNILHR	8	1	1	ENSRNOP899999369		1852.98								High		42.77		0.00105428	High		78.41		2.87711e-07								High		39.06		0.00247717		High	41.71	0.00134573	1
		Accession	Description	ΣCoverage	Σ# Proteins	Σ# Unique Peptides	Σ# Peptides	Σ# PSMs	Score A2	Coverage A2	# Peptides A2	# PSM A2	Score B2	Coverage B2	# Peptides B2	# PSM B2	Score C2	Coverage C2	# Peptides C2	# PSM C2	Score D2	Coverage D2	# Peptides D2	# PSM D2	Score E2	Coverage E2	# Peptides E2	# PSM E2	Score F2	Coverage F2	# Peptides F2	# PSM F2	Score G2	Coverage G2	# Peptides G2	# PSM G2	Score H2	Coverage H2	# Peptides H2	# PSM H2	Score I2	Coverage I2	# Peptides I2	# PSM I2	Score J2	Coverage J2	# Peptides J2	# PSM J2	Score K2
		ENSRNOP899999369	NDUFS1 75 kDa-bov and mitoprot	83.81	1	83	83	3335	1493.79	40.2	33	59	9779.46	66.48	48	265	14786.4	73.15	67	358	5199.56	53.41	32	137	17262.8	73.3	56	400	14867.8	72.44	55	394	31028.8	62.93	40	641	26827	62.78	42	599	3172.11	50.71	33	90	1691.81	32.67	18	43	12266.6
	SWLHNDLKVALIGSPVDLTYR	4	1	1	ENSRNOP899999369		2397.29													High		68.23		2.99886e-06								High		37.45		0.00358886					1
		Accession	Description	ΣCoverage	Σ# Proteins	Σ# Unique Peptides	Σ# Peptides	Σ# PSMs	Score A2	Coverage A2	# Peptides A2	# PSM A2	Score B2	Coverage B2	# Peptides B2	# PSM B2	Score C2	Coverage C2	# Peptides C2	# PSM C2	Score D2	Coverage D2	# Peptides D2	# PSM D2	Score E2	Coverage E2	# Peptides E2	# PSM E2	Score F2	Coverage F2	# Peptides F2	# PSM F2	Score G2	Coverage G2	# Peptides G2	# PSM G2	Score H2	Coverage H2	# Peptides H2	# PSM H2	Score I2	Coverage I2	# Peptides I2	# PSM I2	Score J2	Coverage J2	# Peptides J2	# PSM J2	Score K2
		ENSRNOP899999369	NDUFS1 75 kDa-bov and mitoprot	83.81	1	83	83	3335	1493.79	40.2	33	59	9779.46	66.48	48	265	14786.4	73.15	67	358	5199.56	53.41	32	137	17262.8	73.3	56	400	14867.8	72.44	55	394	31028.8	62.93	40	641	26827	62.78	42	599	3172.11	50.71	33	90	1691.81	32.67	18	43	12266.6
	AVAAIAGGLVDAEALVALKDLLNK	12	1	1	ENSRNOP899999369		2335.36		High		59.67		2.15257e-05		High		72.97		1.00683e-06	High		65.19		6.03888e-06								High	High	50.91	19.79	0.000161792	0.20939	High	56.14	4.8524e-05	1
		Accession	Description	ΣCoverage	Σ# Proteins	Σ# Unique Peptides	Σ# Peptides	Σ# PSMs	Score A2	Coverage A2	# Peptides A2	# PSM A2	Score B2	Coverage B2	# Peptides B2	# PSM B2	Score C2	Coverage C2	# Peptides C2	# PSM C2	Score D2	Coverage D2	# Peptides D2	# PSM D2	Score E2	Coverage E2	# Peptides E2	# PSM E2	Score F2	Coverage F2	# Peptides F2	# PSM F2	Score G2	Coverage G2	# Peptides G2	# PSM G2	Score H2	Coverage H2	# Peptides H2	# PSM H2	Score I2	Coverage I2	# Peptides I2	# PSM I2	Score J2	Coverage J2	# Peptides J2	# PSM J2	Score K2
		ENSRNOP899999369	NDUFS1 75 kDa-bov and mitoprot	83.81	1	83	83	3335	1493.79	40.2	33	59	9779.46	66.48	48	265	14786.4	73.15	67	358	5199.56	53.41	32	137	17262.8	73.3	56	400	14867.8	72.44	55	394	31028.8	62.93	40	641	26827	62.78	42	599	3172.11	50.71	33	90	1691.81	32.67	18	43	12266.6
	EGVMEFLLANHPLDCPICDQGGECDLQDQSMMFGSDR	12	1	1	ENSRNOP899999369	C15(Propionamide)	4171.75								High		50.2		0.000190527	High		61.49		1.41565e-05								High		65.9		5.1281e-06		High	39.93	0.00202748	0
		Accession	Description	ΣCoverage	Σ# Proteins	Σ# Unique Peptides	Σ# Peptides	Σ# PSMs	Score A2	Coverage A2	# Peptides A2	# PSM A2	Score B2	Coverage B2	# Peptides B2	# PSM B2	Score C2	Coverage C2	# Peptides C2	# PSM C2	Score D2	Coverage D2	# Peptides D2	# PSM D2	Score E2	Coverage E2	# Peptides E2	# PSM E2	Score F2	Coverage F2	# Peptides F2	# PSM F2	Score G2	Coverage G2	# Peptides G2	# PSM G2	Score H2	Coverage H2	# Peptides H2	# PSM H2	Score I2	Coverage I2	# Peptides I2	# PSM I2	Score J2	Coverage J2	# Peptides J2	# PSM J2	Score K2
		ENSRNOP899999369	NDUFS1 75 kDa-bov and mitoprot	83.81	1	83	83	3335	1493.79	40.2	33	59	9779.46	66.48	48	265	14786.4	73.15	67	358	5199.56	53.41	32	137	17262.8	73.3	56	400	14867.8	72.44	55	394	31028.8	62.93	40	641	26827	62.78	42	599	3172.11	50.71	33	90	1691.81	32.67	18	43	12266.6
	IIRALSEIAGITLPYDTLDQVR	1	1	1	ENSRNOP899999369		2457.37													High		55.49		5.63581e-05																	1
		Accession	Description	ΣCoverage	Σ# Proteins	Σ# Unique Peptides	Σ# Peptides	Σ# PSMs	Score A2	Coverage A2	# Peptides A2	# PSM A2	Score B2	Coverage B2	# Peptides B2	# PSM B2	Score C2	Coverage C2	# Peptides C2	# PSM C2	Score D2	Coverage D2	# Peptides D2	# PSM D2	Score E2	Coverage E2	# Peptides E2	# PSM E2	Score F2	Coverage F2	# Peptides F2	# PSM F2	Score G2	Coverage G2	# Peptides G2	# PSM G2	Score H2	Coverage H2	# Peptides H2	# PSM H2	Score I2	Coverage I2	# Peptides I2	# PSM I2	Score J2	Coverage J2	# Peptides J2	# PSM J2	Score K2
		ENSRNOP899999369	NDUFS1 75 kDa-bov and mitoprot	83.81	1	83	83	3335	1493.79	40.2	33	59	9779.46	66.48	48	265	14786.4	73.15	67	358	5199.56	53.41	32	137	17262.8	73.3	56	400	14867.8	72.44	55	394	31028.8	62.93	40	641	26827	62.78	42	599	3172.11	50.71	33	90	1691.81	32.67	18	43	12266.6
	KPMVVLGSSALQRDDGAAILAAVSSIAQKIR	2	1	1	ENSRNOP899999369		3165.78													High		54.44		7.17723e-05																	2
		Accession	Description	ΣCoverage	Σ# Proteins	Σ# Unique Peptides	Σ# Peptides	Σ# PSMs	Score A2	Coverage A2	# Peptides A2	# PSM A2	Score B2	Coverage B2	# Peptides B2	# PSM B2	Score C2	Coverage C2	# Peptides C2	# PSM C2	Score D2	Coverage D2	# Peptides D2	# PSM D2	Score E2	Coverage E2	# Peptides E2	# PSM E2	Score F2	Coverage F2	# Peptides F2	# PSM F2	Score G2	Coverage G2	# Peptides G2	# PSM G2	Score H2	Coverage H2	# Peptides H2	# PSM H2	Score I2	Coverage I2	# Peptides I2	# PSM I2	Score J2	Coverage J2	# Peptides J2	# PSM J2	Score K2
		ENSRNOP899999369	NDUFS1 75 kDa-bov and mitoprot	83.81	1	83	83	3335	1493.79	40.2	33	59	9779.46	66.48	48	265	14786.4	73.15	67	358	5199.56	53.41	32	137	17262.8	73.3	56	400	14867.8	72.44	55	394	31028.8	62.93	40	641	26827	62.78	42	599	3172.11	50.71	33	90	1691.81	32.67	18	43	12266.6
	TGTAASNLIEVFVDGQSVMVEPGTTVLQACEK	2	1	1	ENSRNOP899999369		3294.62		High		40.87		0.00163289							High		50.53		0.000176586																	0
		Accession	Description	ΣCoverage	Σ# Proteins	Σ# Unique Peptides	Σ# Peptides	Σ# PSMs	Score A2	Coverage A2	# Peptides A2	# PSM A2	Score B2	Coverage B2	# Peptides B2	# PSM B2	Score C2	Coverage C2	# Peptides C2	# PSM C2	Score D2	Coverage D2	# Peptides D2	# PSM D2	Score E2	Coverage E2	# Peptides E2	# PSM E2	Score F2	Coverage F2	# Peptides F2	# PSM F2	Score G2	Coverage G2	# Peptides G2	# PSM G2	Score H2	Coverage H2	# Peptides H2	# PSM H2	Score I2	Coverage I2	# Peptides I2	# PSM I2	Score J2	Coverage J2	# Peptides J2	# PSM J2	Score K2
		ENSRNOP899999369	NDUFS1 75 kDa-bov and mitoprot	83.81	1	83	83	3335	1493.79	40.2	33	59	9779.46	66.48	48	265	14786.4	73.15	67	358	5199.56	53.41	32	137	17262.8	73.3	56	400	14867.8	72.44	55	394	31028.8	62.93	40	641	26827	62.78	42	599	3172.11	50.71	33	90	1691.81	32.67	18	43	12266.6
	KSWLHNDLKVALIGSPVDLTYR	5	1	1	ENSRNOP899999369		2525.39													High		46.55		0.000441526								High		40.03		0.00198133		High	39.7	0.00213775	2
		Accession	Description	ΣCoverage	Σ# Proteins	Σ# Unique Peptides	Σ# Peptides	Σ# PSMs	Score A2	Coverage A2	# Peptides A2	# PSM A2	Score B2	Coverage B2	# Peptides B2	# PSM B2	Score C2	Coverage C2	# Peptides C2	# PSM C2	Score D2	Coverage D2	# Peptides D2	# PSM D2	Score E2	Coverage E2	# Peptides E2	# PSM E2	Score F2	Coverage F2	# Peptides F2	# PSM F2	Score G2	Coverage G2	# Peptides G2	# PSM G2	Score H2	Coverage H2	# Peptides H2	# PSM H2	Score I2	Coverage I2	# Peptides I2	# PSM I2	Score J2	Coverage J2	# Peptides J2	# PSM J2	Score K2
		ENSRNOP899999369	NDUFS1 75 kDa-bov and mitoprot	83.81	1	83	83	3335	1493.79	40.2	33	59	9779.46	66.48	48	265	14786.4	73.15	67	358	5199.56	53.41	32	137	17262.8	73.3	56	400	14867.8	72.44	55	394	31028.8	62.93	40	641	26827	62.78	42	599	3172.11	50.71	33	90	1691.81	32.67	18	43	12266.6
	GWNILTNSEKSK	1	1	1	ENSRNOP899999369		1376.72													High		45.08		0.000619379																	1
		Accession	Description	ΣCoverage	Σ# Proteins	Σ# Unique Peptides	Σ# Peptides	Σ# PSMs	Score A2	Coverage A2	# Peptides A2	# PSM A2	Score B2	Coverage B2	# Peptides B2	# PSM B2	Score C2	Coverage C2	# Peptides C2	# PSM C2	Score D2	Coverage D2	# Peptides D2	# PSM D2	Score E2	Coverage E2	# Peptides E2	# PSM E2	Score F2	Coverage F2	# Peptides F2	# PSM F2	Score G2	Coverage G2	# Peptides G2	# PSM G2	Score H2	Coverage H2	# Peptides H2	# PSM H2	Score I2	Coverage I2	# Peptides I2	# PSM I2	Score J2	Coverage J2	# Peptides J2	# PSM J2	Score K2
		ENSRNOP899999369	NDUFS1 75 kDa-bov and mitoprot	83.81	1	83	83	3335	1493.79	40.2	33	59	9779.46	66.48	48	265	14786.4	73.15	67	358	5199.56	53.41	32	137	17262.8	73.3	56	400	14867.8	72.44	55	394	31028.8	62.93	40	641	26827	62.78	42	599	3172.11	50.71	33	90	1691.81	32.67	18	43	12266.6
	GLLTYTSWEDALSRVAGMLQSFEGK	3	1	1	ENSRNOP899999369		2759.37								High		34.27		0.00746374	High		43.92		0.000809015																	1
		Accession	Description	ΣCoverage	Σ# Proteins	Σ# Unique Peptides	Σ# Peptides	Σ# PSMs	Score A2	Coverage A2	# Peptides A2	# PSM A2	Score B2	Coverage B2	# Peptides B2	# PSM B2	Score C2	Coverage C2	# Peptides C2	# PSM C2	Score D2	Coverage D2	# Peptides D2	# PSM D2	Score E2	Coverage E2	# Peptides E2	# PSM E2	Score F2	Coverage F2	# Peptides F2	# PSM F2	Score G2	Coverage G2	# Peptides G2	# PSM G2	Score H2	Coverage H2	# Peptides H2	# PSM H2	Score I2	Coverage I2	# Peptides I2	# PSM I2	Score J2	Coverage J2	# Peptides J2	# PSM J2	Score K2
		ENSRNOP899999369	NDUFS1 75 kDa-bov and mitoprot	83.81	1	83	83	3335	1493.79	40.2	33	59	9779.46	66.48	48	265	14786.4	73.15	67	358	5199.56	53.41	32	137	17262.8	73.3	56	400	14867.8	72.44	55	394	31028.8	62.93	40	641	26827	62.78	42	599	3172.11	50.71	33	90	1691.81	32.67	18	43	12266.6
	VASGAAAEWKVMNILHR	2	1	1	ENSRNOP899999369	M12(Oxidation)	1868.98													High		43.35		0.000922479																	1
		Accession	Description	ΣCoverage	Σ# Proteins	Σ# Unique Peptides	Σ# Peptides	Σ# PSMs	Score A2	Coverage A2	# Peptides A2	# PSM A2	Score B2	Coverage B2	# Peptides B2	# PSM B2	Score C2	Coverage C2	# Peptides C2	# PSM C2	Score D2	Coverage D2	# Peptides D2	# PSM D2	Score E2	Coverage E2	# Peptides E2	# PSM E2	Score F2	Coverage F2	# Peptides F2	# PSM F2	Score G2	Coverage G2	# Peptides G2	# PSM G2	Score H2	Coverage H2	# Peptides H2	# PSM H2	Score I2	Coverage I2	# Peptides I2	# PSM I2	Score J2	Coverage J2	# Peptides J2	# PSM J2	Score K2
		ENSRNOP899999369	NDUFS1 75 kDa-bov and mitoprot	83.81	1	83	83	3335	1493.79	40.2	33	59	9779.46	66.48	48	265	14786.4	73.15	67	358	5199.56	53.41	32	137	17262.8	73.3	56	400	14867.8	72.44	55	394	31028.8	62.93	40	641	26827	62.78	42	599	3172.11	50.71	33	90	1691.81	32.67	18	43	12266.6
	VMNILHR	11	1	1	ENSRNOP899999369	M2(Oxidation)	898.493													High		42.93		0.00101615		High		43.44		0.000903559		High		46.58		0.000438487		High	49.64	0.000216749	0
		Accession	Description	ΣCoverage	Σ# Proteins	Σ# Unique Peptides	Σ# Peptides	Σ# PSMs	Score A2	Coverage A2	# Peptides A2	# PSM A2	Score B2	Coverage B2	# Peptides B2	# PSM B2	Score C2	Coverage C2	# Peptides C2	# PSM C2	Score D2	Coverage D2	# Peptides D2	# PSM D2	Score E2	Coverage E2	# Peptides E2	# PSM E2	Score F2	Coverage F2	# Peptides F2	# PSM F2	Score G2	Coverage G2	# Peptides G2	# PSM G2	Score H2	Coverage H2	# Peptides H2	# PSM H2	Score I2	Coverage I2	# Peptides I2	# PSM I2	Score J2	Coverage J2	# Peptides J2	# PSM J2	Score K2
		ENSRNOP899999369	NDUFS1 75 kDa-bov and mitoprot	83.81	1	83	83	3335	1493.79	40.2	33	59	9779.46	66.48	48	265	14786.4	73.15	67	358	5199.56	53.41	32	137	17262.8	73.3	56	400	14867.8	72.44	55	394	31028.8	62.93	40	641	26827	62.78	42	599	3172.11	50.71	33	90	1691.81	32.67	18	43	12266.6
	ILQDIASGNHEFSKVLNAAK	2	1	1	ENSRNOP899999369		2155.16													High		40.06		0.00196769																	1
		Accession	Description	ΣCoverage	Σ# Proteins	Σ# Unique Peptides	Σ# Peptides	Σ# PSMs	Score A2	Coverage A2	# Peptides A2	# PSM A2	Score B2	Coverage B2	# Peptides B2	# PSM B2	Score C2	Coverage C2	# Peptides C2	# PSM C2	Score D2	Coverage D2	# Peptides D2	# PSM D2	Score E2	Coverage E2	# Peptides E2	# PSM E2	Score F2	Coverage F2	# Peptides F2	# PSM F2	Score G2	Coverage G2	# Peptides G2	# PSM G2	Score H2	Coverage H2	# Peptides H2	# PSM H2	Score I2	Coverage I2	# Peptides I2	# PSM I2	Score J2	Coverage J2	# Peptides J2	# PSM J2	Score K2
		ENSRNOP899999369	NDUFS1 75 kDa-bov and mitoprot	83.81	1	83	83	3335	1493.79	40.2	33	59	9779.46	66.48	48	265	14786.4	73.15	67	358	5199.56	53.41	32	137	17262.8	73.3	56	400	14867.8	72.44	55	394	31028.8	62.93	40	641	26827	62.78	42	599	3172.11	50.71	33	90	1691.81	32.67	18	43	12266.6
	EGVMEFLLANHPLDCPICDQGGECDLQDQSMMFGSDR	6	1	1	ENSRNOP899999369	M4(Oxidation); C15(Propionamide)	4187.76													High		37.64		0.00343524								High		43.93		0.000807154					0
		Accession	Description	ΣCoverage	Σ# Proteins	Σ# Unique Peptides	Σ# Peptides	Σ# PSMs	Score A2	Coverage A2	# Peptides A2	# PSM A2	Score B2	Coverage B2	# Peptides B2	# PSM B2	Score C2	Coverage C2	# Peptides C2	# PSM C2	Score D2	Coverage D2	# Peptides D2	# PSM D2	Score E2	Coverage E2	# Peptides E2	# PSM E2	Score F2	Coverage F2	# Peptides F2	# PSM F2	Score G2	Coverage G2	# Peptides G2	# PSM G2	Score H2	Coverage H2	# Peptides H2	# PSM H2	Score I2	Coverage I2	# Peptides I2	# PSM I2	Score J2	Coverage J2	# Peptides J2	# PSM J2	Score K2
		ENSRNOP899999369	NDUFS1 75 kDa-bov and mitoprot	83.81	1	83	83	3335	1493.79	40.2	33	59	9779.46	66.48	48	265	14786.4	73.15	67	358	5199.56	53.41	32	137	17262.8	73.3	56	400	14867.8	72.44	55	394	31028.8	62.93	40	641	26827	62.78	42	599	3172.11	50.71	33	90	1691.81	32.67	18	43	12266.6
	QRLTEPMVRNEK	1	1	1	ENSRNOP899999369		1500.8													High		35.71		0.00535743																	2
		Accession	Description	ΣCoverage	Σ# Proteins	Σ# Unique Peptides	Σ# Peptides	Σ# PSMs	Score A2	Coverage A2	# Peptides A2	# PSM A2	Score B2	Coverage B2	# Peptides B2	# PSM B2	Score C2	Coverage C2	# Peptides C2	# PSM C2	Score D2	Coverage D2	# Peptides D2	# PSM D2	Score E2	Coverage E2	# Peptides E2	# PSM E2	Score F2	Coverage F2	# Peptides F2	# PSM F2	Score G2	Coverage G2	# Peptides G2	# PSM G2	Score H2	Coverage H2	# Peptides H2	# PSM H2	Score I2	Coverage I2	# Peptides I2	# PSM I2	Score J2	Coverage J2	# Peptides J2	# PSM J2	Score K2
		ENSRNOP899999369	NDUFS1 75 kDa-bov and mitoprot	83.81	1	83	83	3335	1493.79	40.2	33	59	9779.46	66.48	48	265	14786.4	73.15	67	358	5199.56	53.41	32	137	17262.8	73.3	56	400	14867.8	72.44	55	394	31028.8	62.93	40	641	26827	62.78	42	599	3172.11	50.71	33	90	1691.81	32.67	18	43	12266.6
	AREGVMEFLLANHPLDCPICDQGGECDLQDQSMMFGSDR	6	1	1	ENSRNOP899999369	C26(Propionamide)	4398.91													High		34.39		0.00726033														High	38.75	0.00266046	1
		Accession	Description	ΣCoverage	Σ# Proteins	Σ# Unique Peptides	Σ# Peptides	Σ# PSMs	Score A2	Coverage A2	# Peptides A2	# PSM A2	Score B2	Coverage B2	# Peptides B2	# PSM B2	Score C2	Coverage C2	# Peptides C2	# PSM C2	Score D2	Coverage D2	# Peptides D2	# PSM D2	Score E2	Coverage E2	# Peptides E2	# PSM E2	Score F2	Coverage F2	# Peptides F2	# PSM F2	Score G2	Coverage G2	# Peptides G2	# PSM G2	Score H2	Coverage H2	# Peptides H2	# PSM H2	Score I2	Coverage I2	# Peptides I2	# PSM I2	Score J2	Coverage J2	# Peptides J2	# PSM J2	Score K2
		ENSRNOP899999369	NDUFS1 75 kDa-bov and mitoprot	83.81	1	83	83	3335	1493.79	40.2	33	59	9779.46	66.48	48	265	14786.4	73.15	67	358	5199.56	53.41	32	137	17262.8	73.3	56	400	14867.8	72.44	55	394	31028.8	62.93	40	641	26827	62.78	42	599	3172.11	50.71	33	90	1691.81	32.67	18	43	12266.6
	IRVASGAAAEWK	5	1	1	ENSRNOP899999369		1258.69													High		33.48		0.00895275								High		48.96		0.000253488		High	30.82	0.016518	1
		Accession	Description	ΣCoverage	Σ# Proteins	Σ# Unique Peptides	Σ# Peptides	Σ# PSMs	Score A2	Coverage A2	# Peptides A2	# PSM A2	Score B2	Coverage B2	# Peptides B2	# PSM B2	Score C2	Coverage C2	# Peptides C2	# PSM C2	Score D2	Coverage D2	# Peptides D2	# PSM D2	Score E2	Coverage E2	# Peptides E2	# PSM E2	Score F2	Coverage F2	# Peptides F2	# PSM F2	Score G2	Coverage G2	# Peptides G2	# PSM G2	Score H2	Coverage H2	# Peptides H2	# PSM H2	Score I2	Coverage I2	# Peptides I2	# PSM I2	Score J2	Coverage J2	# Peptides J2	# PSM J2	Score K2
		ENSRNOP899999369	NDUFS1 75 kDa-bov and mitoprot	83.81	1	83	83	3335	1493.79	40.2	33	59	9779.46	66.48	48	265	14786.4	73.15	67	358	5199.56	53.41	32	137	17262.8	73.3	56	400	14867.8	72.44	55	394	31028.8	62.93	40	641	26827	62.78	42	599	3172.11	50.71	33	90	1691.81	32.67	18	43	12266.6
	AVTEGAQAVEEPSIC	3	1	1	ENSRNOP899999369		1503.7													High		31.71		0.0134573								High		45.11		0.000615115					0
		Accession	Description	ΣCoverage	Σ# Proteins	Σ# Unique Peptides	Σ# Peptides	Σ# PSMs	Score A2	Coverage A2	# Peptides A2	# PSM A2	Score B2	Coverage B2	# Peptides B2	# PSM B2	Score C2	Coverage C2	# Peptides C2	# PSM C2	Score D2	Coverage D2	# Peptides D2	# PSM D2	Score E2	Coverage E2	# Peptides E2	# PSM E2	Score F2	Coverage F2	# Peptides F2	# PSM F2	Score G2	Coverage G2	# Peptides G2	# PSM G2	Score H2	Coverage H2	# Peptides H2	# PSM H2	Score I2	Coverage I2	# Peptides I2	# PSM I2	Score J2	Coverage J2	# Peptides J2	# PSM J2	Score K2
		ENSRNOP899999369	NDUFS1 75 kDa-bov and mitoprot	83.81	1	83	83	3335	1493.79	40.2	33	59	9779.46	66.48	48	265	14786.4	73.15	67	358	5199.56	53.41	32	137	17262.8	73.3	56	400	14867.8	72.44	55	394	31028.8	62.93	40	641	26827	62.78	42	599	3172.11	50.71	33	90	1691.81	32.67	18	43	12266.6
	VAVTPPGLAREDWKIIRALSEIAGITLPYDTLDQVR	5	1	1	ENSRNOP899999369		3977.2													High		29.53		0.0222309																	3
		Accession	Description	ΣCoverage	Σ# Proteins	Σ# Unique Peptides	Σ# Peptides	Σ# PSMs	Score A2	Coverage A2	# Peptides A2	# PSM A2	Score B2	Coverage B2	# Peptides B2	# PSM B2	Score C2	Coverage C2	# Peptides C2	# PSM C2	Score D2	Coverage D2	# Peptides D2	# PSM D2	Score E2	Coverage E2	# Peptides E2	# PSM E2	Score F2	Coverage F2	# Peptides F2	# PSM F2	Score G2	Coverage G2	# Peptides G2	# PSM G2	Score H2	Coverage H2	# Peptides H2	# PSM H2	Score I2	Coverage I2	# Peptides I2	# PSM I2	Score J2	Coverage J2	# Peptides J2	# PSM J2	Score K2
		ENSRNOP899999369	NDUFS1 75 kDa-bov and mitoprot	83.81	1	83	83	3335	1493.79	40.2	33	59	9779.46	66.48	48	265	14786.4	73.15	67	358	5199.56	53.41	32	137	17262.8	73.3	56	400	14867.8	72.44	55	394	31028.8	62.93	40	641	26827	62.78	42	599	3172.11	50.71	33	90	1691.81	32.67	18	43	12266.6
	VMNILHRIASQVAALDLGYKPGVEAIR	1	1	1	ENSRNOP899999369		2934.63													High		28.66		0.0271617																	1
		Accession	Description	ΣCoverage	Σ# Proteins	Σ# Unique Peptides	Σ# Peptides	Σ# PSMs	Score A2	Coverage A2	# Peptides A2	# PSM A2	Score B2	Coverage B2	# Peptides B2	# PSM B2	Score C2	Coverage C2	# Peptides C2	# PSM C2	Score D2	Coverage D2	# Peptides D2	# PSM D2	Score E2	Coverage E2	# Peptides E2	# PSM E2	Score F2	Coverage F2	# Peptides F2	# PSM F2	Score G2	Coverage G2	# Peptides G2	# PSM G2	Score H2	Coverage H2	# Peptides H2	# PSM H2	Score I2	Coverage I2	# Peptides I2	# PSM I2	Score J2	Coverage J2	# Peptides J2	# PSM J2	Score K2
		ENSRNOP899999369	NDUFS1 75 kDa-bov and mitoprot	83.81	1	83	83	3335	1493.79	40.2	33	59	9779.46	66.48	48	265	14786.4	73.15	67	358	5199.56	53.41	32	137	17262.8	73.3	56	400	14867.8	72.44	55	394	31028.8	62.93	40	641	26827	62.78	42	599	3172.11	50.71	33	90	1691.81	32.67	18	43	12266.6
	LTEPMVR	10	1	1	ENSRNOP899999369	M5(Oxidation)	861.449		High		33.44		0.00903559		High		37.23		0.00377534	High		28.19		0.0302661								High	High	25.63	34.38	0.0545703	0.00727707	High	36.7	0.00426537	0
		Accession	Description	ΣCoverage	Σ# Proteins	Σ# Unique Peptides	Σ# Peptides	Σ# PSMs	Score A2	Coverage A2	# Peptides A2	# PSM A2	Score B2	Coverage B2	# Peptides B2	# PSM B2	Score C2	Coverage C2	# Peptides C2	# PSM C2	Score D2	Coverage D2	# Peptides D2	# PSM D2	Score E2	Coverage E2	# Peptides E2	# PSM E2	Score F2	Coverage F2	# Peptides F2	# PSM F2	Score G2	Coverage G2	# Peptides G2	# PSM G2	Score H2	Coverage H2	# Peptides H2	# PSM H2	Score I2	Coverage I2	# Peptides I2	# PSM I2	Score J2	Coverage J2	# Peptides J2	# PSM J2	Score K2
		ENSRNOP899999369	NDUFS1 75 kDa-bov and mitoprot	83.81	1	83	83	3335	1493.79	40.2	33	59	9779.46	66.48	48	265	14786.4	73.15	67	358	5199.56	53.41	32	137	17262.8	73.3	56	400	14867.8	72.44	55	394	31028.8	62.93	40	641	26827	62.78	42	599	3172.11	50.71	33	90	1691.81	32.67	18	43	12266.6
	EDWKIIR	1	1	1	ENSRNOP899999369		959.53													High		27.8		0.0331098																	1
		Accession	Description	ΣCoverage	Σ# Proteins	Σ# Unique Peptides	Σ# Peptides	Σ# PSMs	Score A2	Coverage A2	# Peptides A2	# PSM A2	Score B2	Coverage B2	# Peptides B2	# PSM B2	Score C2	Coverage C2	# Peptides C2	# PSM C2	Score D2	Coverage D2	# Peptides D2	# PSM D2	Score E2	Coverage E2	# Peptides E2	# PSM E2	Score F2	Coverage F2	# Peptides F2	# PSM F2	Score G2	Coverage G2	# Peptides G2	# PSM G2	Score H2	Coverage H2	# Peptides H2	# PSM H2	Score I2	Coverage I2	# Peptides I2	# PSM I2	Score J2	Coverage J2	# Peptides J2	# PSM J2	Score K2
		ENSRNOP899999369	NDUFS1 75 kDa-bov and mitoprot	83.81	1	83	83	3335	1493.79	40.2	33	59	9779.46	66.48	48	265	14786.4	73.15	67	358	5199.56	53.41	32	137	17262.8	73.3	56	400	14867.8	72.44	55	394	31028.8	62.93	40	641	26827	62.78	42	599	3172.11	50.71	33	90	1691.81	32.67	18	43	12266.6
	VLNAAKKPMVVLGSSALQRDDGAAILAAVSSIAQK	2	1	1	ENSRNOP899999369		3492.97													High		24.75		0.0668277																	2
		Accession	Description	ΣCoverage	Σ# Proteins	Σ# Unique Peptides	Σ# Peptides	Σ# PSMs	Score A2	Coverage A2	# Peptides A2	# PSM A2	Score B2	Coverage B2	# Peptides B2	# PSM B2	Score C2	Coverage C2	# Peptides C2	# PSM C2	Score D2	Coverage D2	# Peptides D2	# PSM D2	Score E2	Coverage E2	# Peptides E2	# PSM E2	Score F2	Coverage F2	# Peptides F2	# PSM F2	Score G2	Coverage G2	# Peptides G2	# PSM G2	Score H2	Coverage H2	# Peptides H2	# PSM H2	Score I2	Coverage I2	# Peptides I2	# PSM I2	Score J2	Coverage J2	# Peptides J2	# PSM J2	Score K2
		ENSRNOP899999369	NDUFS1 75 kDa-bov and mitoprot	83.81	1	83	83	3335	1493.79	40.2	33	59	9779.46	66.48	48	265	14786.4	73.15	67	358	5199.56	53.41	32	137	17262.8	73.3	56	400	14867.8	72.44	55	394	31028.8	62.93	40	641	26827	62.78	42	599	3172.11	50.71	33	90	1691.81	32.67	18	43	12266.6
	TRFAYDGLKR	1	1	1	ENSRNOP899999369		1226.66													High		22.95		0.101148																	2
		Accession	Description	ΣCoverage	Σ# Proteins	Σ# Unique Peptides	Σ# Peptides	Σ# PSMs	Score A2	Coverage A2	# Peptides A2	# PSM A2	Score B2	Coverage B2	# Peptides B2	# PSM B2	Score C2	Coverage C2	# Peptides C2	# PSM C2	Score D2	Coverage D2	# Peptides D2	# PSM D2	Score E2	Coverage E2	# Peptides E2	# PSM E2	Score F2	Coverage F2	# Peptides F2	# PSM F2	Score G2	Coverage G2	# Peptides G2	# PSM G2	Score H2	Coverage H2	# Peptides H2	# PSM H2	Score I2	Coverage I2	# Peptides I2	# PSM I2	Score J2	Coverage J2	# Peptides J2	# PSM J2	Score K2
		ENSRNOP899999369	NDUFS1 75 kDa-bov and mitoprot	83.81	1	83	83	3335	1493.79	40.2	33	59	9779.46	66.48	48	265	14786.4	73.15	67	358	5199.56	53.41	32	137	17262.8	73.3	56	400	14867.8	72.44	55	394	31028.8	62.93	40	641	26827	62.78	42	599	3172.11	50.71	33	90	1691.81	32.67	18	43	12266.6
	EGVMEFLLANHPLDCPICDQGGECDLQDQSMMFGSDR	3	1	1	ENSRNOP899999369	M4(Oxidation); M31(Oxidation)	4132.71													High		22.61		0.109385								High		16.56		0.440511					0
		Accession	Description	ΣCoverage	Σ# Proteins	Σ# Unique Peptides	Σ# Peptides	Σ# PSMs	Score A2	Coverage A2	# Peptides A2	# PSM A2	Score B2	Coverage B2	# Peptides B2	# PSM B2	Score C2	Coverage C2	# Peptides C2	# PSM C2	Score D2	Coverage D2	# Peptides D2	# PSM D2	Score E2	Coverage E2	# Peptides E2	# PSM E2	Score F2	Coverage F2	# Peptides F2	# PSM F2	Score G2	Coverage G2	# Peptides G2	# PSM G2	Score H2	Coverage H2	# Peptides H2	# PSM H2	Score I2	Coverage I2	# Peptides I2	# PSM I2	Score J2	Coverage J2	# Peptides J2	# PSM J2	Score K2
		ENSRNOP899999369	NDUFS1 75 kDa-bov and mitoprot	83.81	1	83	83	3335	1493.79	40.2	33	59	9779.46	66.48	48	265	14786.4	73.15	67	358	5199.56	53.41	32	137	17262.8	73.3	56	400	14867.8	72.44	55	394	31028.8	62.93	40	641	26827	62.78	42	599	3172.11	50.71	33	90	1691.81	32.67	18	43	12266.6
	KSWLHNDLK	9	1	1	ENSRNOP899999369		1140.62		High		58.87		2.58795e-05		High		58.45		2.85073e-05		Medium		22.14		0.0412386	High		28.64		0.027287			High		51.54		0.000139945	High	38.48	0.00283111	1
		Accession	Description	ΣCoverage	Σ# Proteins	Σ# Unique Peptides	Σ# Peptides	Σ# PSMs	Score A2	Coverage A2	# Peptides A2	# PSM A2	Score B2	Coverage B2	# Peptides B2	# PSM B2	Score C2	Coverage C2	# Peptides C2	# PSM C2	Score D2	Coverage D2	# Peptides D2	# PSM D2	Score E2	Coverage E2	# Peptides E2	# PSM E2	Score F2	Coverage F2	# Peptides F2	# PSM F2	Score G2	Coverage G2	# Peptides G2	# PSM G2	Score H2	Coverage H2	# Peptides H2	# PSM H2	Score I2	Coverage I2	# Peptides I2	# PSM I2	Score J2	Coverage J2	# Peptides J2	# PSM J2	Score K2
		ENSRNOP899999369	NDUFS1 75 kDa-bov and mitoprot	83.81	1	83	83	3335	1493.79	40.2	33	59	9779.46	66.48	48	265	14786.4	73.15	67	358	5199.56	53.41	32	137	17262.8	73.3	56	400	14867.8	72.44	55	394	31028.8	62.93	40	641	26827	62.78	42	599	3172.11	50.71	33	90	1691.81	32.67	18	43	12266.6
	DLLNKVDSDTLCTEEIFPNEGAGTDLR	2	1	1	ENSRNOP899999369		2965.41																									High		97.02		3.96238e-09		High	27.24	0.0376666	1
		Accession	Description	ΣCoverage	Σ# Proteins	Σ# Unique Peptides	Σ# Peptides	Σ# PSMs	Score A2	Coverage A2	# Peptides A2	# PSM A2	Score B2	Coverage B2	# Peptides B2	# PSM B2	Score C2	Coverage C2	# Peptides C2	# PSM C2	Score D2	Coverage D2	# Peptides D2	# PSM D2	Score E2	Coverage E2	# Peptides E2	# PSM E2	Score F2	Coverage F2	# Peptides F2	# PSM F2	Score G2	Coverage G2	# Peptides G2	# PSM G2	Score H2	Coverage H2	# Peptides H2	# PSM H2	Score I2	Coverage I2	# Peptides I2	# PSM I2	Score J2	Coverage J2	# Peptides J2	# PSM J2	Score K2
		ENSRNOP899999369	NDUFS1 75 kDa-bov and mitoprot	83.81	1	83	83	3335	1493.79	40.2	33	59	9779.46	66.48	48	265	14786.4	73.15	67	358	5199.56	53.41	32	137	17262.8	73.3	56	400	14867.8	72.44	55	394	31028.8	62.93	40	641	26827	62.78	42	599	3172.11	50.71	33	90	1691.81	32.67	18	43	12266.6
	TESIDVMDAVGSNIVVSTR	1	1	1	ENSRNOP899999369	M7(Oxidation)	2008.99																									High		56.75		4.21654e-05					0
		Accession	Description	ΣCoverage	Σ# Proteins	Σ# Unique Peptides	Σ# Peptides	Σ# PSMs	Score A2	Coverage A2	# Peptides A2	# PSM A2	Score B2	Coverage B2	# Peptides B2	# PSM B2	Score C2	Coverage C2	# Peptides C2	# PSM C2	Score D2	Coverage D2	# Peptides D2	# PSM D2	Score E2	Coverage E2	# Peptides E2	# PSM E2	Score F2	Coverage F2	# Peptides F2	# PSM F2	Score G2	Coverage G2	# Peptides G2	# PSM G2	Score H2	Coverage H2	# Peptides H2	# PSM H2	Score I2	Coverage I2	# Peptides I2	# PSM I2	Score J2	Coverage J2	# Peptides J2	# PSM J2	Score K2
		ENSRNOP899999369	NDUFS1 75 kDa-bov and mitoprot	83.81	1	83	83	3335	1493.79	40.2	33	59	9779.46	66.48	48	265	14786.4	73.15	67	358	5199.56	53.41	32	137	17262.8	73.3	56	400	14867.8	72.44	55	394	31028.8	62.93	40	641	26827	62.78	42	599	3172.11	50.71	33	90	1691.81	32.67	18	43	12266.6
	LGEVSPNLVRYDDVEEANYFQQASELAK	2	1	1	ENSRNOP899999369		3184.55																									High		51.68		0.000135505		High	60.03	1.98133e-05	1
		Accession	Description	ΣCoverage	Σ# Proteins	Σ# Unique Peptides	Σ# Peptides	Σ# PSMs	Score A2	Coverage A2	# Peptides A2	# PSM A2	Score B2	Coverage B2	# Peptides B2	# PSM B2	Score C2	Coverage C2	# Peptides C2	# PSM C2	Score D2	Coverage D2	# Peptides D2	# PSM D2	Score E2	Coverage E2	# Peptides E2	# PSM E2	Score F2	Coverage F2	# Peptides F2	# PSM F2	Score G2	Coverage G2	# Peptides G2	# PSM G2	Score H2	Coverage H2	# Peptides H2	# PSM H2	Score I2	Coverage I2	# Peptides I2	# PSM I2	Score J2	Coverage J2	# Peptides J2	# PSM J2	Score K2
		ENSRNOP899999369	NDUFS1 75 kDa-bov and mitoprot	83.81	1	83	83	3335	1493.79	40.2	33	59	9779.46	66.48	48	265	14786.4	73.15	67	358	5199.56	53.41	32	137	17262.8	73.3	56	400	14867.8	72.44	55	394	31028.8	62.93	40	641	26827	62.78	42	599	3172.11	50.71	33	90	1691.81	32.67	18	43	12266.6
	FASEIAGVDDLGTTGRGNDMQVGTYIEK	2	1	1	ENSRNOP899999369		2944.41																									High		38.77		0.00264824		High	30.64	0.017217	1
		Accession	Description	ΣCoverage	Σ# Proteins	Σ# Unique Peptides	Σ# Peptides	Σ# PSMs	Score A2	Coverage A2	# Peptides A2	# PSM A2	Score B2	Coverage B2	# Peptides B2	# PSM B2	Score C2	Coverage C2	# Peptides C2	# PSM C2	Score D2	Coverage D2	# Peptides D2	# PSM D2	Score E2	Coverage E2	# Peptides E2	# PSM E2	Score F2	Coverage F2	# Peptides F2	# PSM F2	Score G2	Coverage G2	# Peptides G2	# PSM G2	Score H2	Coverage H2	# Peptides H2	# PSM H2	Score I2	Coverage I2	# Peptides I2	# PSM I2	Score J2	Coverage J2	# Peptides J2	# PSM J2	Score K2
		ENSRNOP899999369	NDUFS1 75 kDa-bov and mitoprot	83.81	1	83	83	3335	1493.79	40.2	33	59	9779.46	66.48	48	265	14786.4	73.15	67	358	5199.56	53.41	32	137	17262.8	73.3	56	400	14867.8	72.44	55	394	31028.8	62.93	40	641	26827	62.78	42	599	3172.11	50.71	33	90	1691.81	32.67	18	43	12266.6
	EGVMEFLLANHPLDCPICDQGGECDLQDQSMMFGSDR	4	1	1	ENSRNOP899999369	M4(Oxidation)	4116.72																									High		34.68		0.00679136		High	14.89	0.647078	0
		Accession	Description	ΣCoverage	Σ# Proteins	Σ# Unique Peptides	Σ# Peptides	Σ# PSMs	Score A2	Coverage A2	# Peptides A2	# PSM A2	Score B2	Coverage B2	# Peptides B2	# PSM B2	Score C2	Coverage C2	# Peptides C2	# PSM C2	Score D2	Coverage D2	# Peptides D2	# PSM D2	Score E2	Coverage E2	# Peptides E2	# PSM E2	Score F2	Coverage F2	# Peptides F2	# PSM F2	Score G2	Coverage G2	# Peptides G2	# PSM G2	Score H2	Coverage H2	# Peptides H2	# PSM H2	Score I2	Coverage I2	# Peptides I2	# PSM I2	Score J2	Coverage J2	# Peptides J2	# PSM J2	Score K2
		ENSRNOP899999369	NDUFS1 75 kDa-bov and mitoprot	83.81	1	83	83	3335	1493.79	40.2	33	59	9779.46	66.48	48	265	14786.4	73.15	67	358	5199.56	53.41	32	137	17262.8	73.3	56	400	14867.8	72.44	55	394	31028.8	62.93	40	641	26827	62.78	42	599	3172.11	50.71	33	90	1691.81	32.67	18	43	12266.6
	LLFLLGADGGCITR	1	1	1	ENSRNOP899999369		1448.79																									High		26.71		0.0425556					0
		Accession	Description	ΣCoverage	Σ# Proteins	Σ# Unique Peptides	Σ# Peptides	Σ# PSMs	Score A2	Coverage A2	# Peptides A2	# PSM A2	Score B2	Coverage B2	# Peptides B2	# PSM B2	Score C2	Coverage C2	# Peptides C2	# PSM C2	Score D2	Coverage D2	# Peptides D2	# PSM D2	Score E2	Coverage E2	# Peptides E2	# PSM E2	Score F2	Coverage F2	# Peptides F2	# PSM F2	Score G2	Coverage G2	# Peptides G2	# PSM G2	Score H2	Coverage H2	# Peptides H2	# PSM H2	Score I2	Coverage I2	# Peptides I2	# PSM I2	Score J2	Coverage J2	# Peptides J2	# PSM J2	Score K2
		ENSRNOP899999369	NDUFS1 75 kDa-bov and mitoprot	83.81	1	83	83	3335	1493.79	40.2	33	59	9779.46	66.48	48	265	14786.4	73.15	67	358	5199.56	53.41	32	137	17262.8	73.3	56	400	14867.8	72.44	55	394	31028.8	62.93	40	641	26827	62.78	42	599	3172.11	50.71	33	90	1691.81	32.67	18	43	12266.6
	AREGVMEFLLANHPLDCPICDQGGECDLQDQSMMFGSDR	1	1	1	ENSRNOP899999369		4327.86																															High	35.49	0.00563581	1
		Accession	Description	ΣCoverage	Σ# Proteins	Σ# Unique Peptides	Σ# Peptides	Σ# PSMs	Score A2	Coverage A2	# Peptides A2	# PSM A2	Score B2	Coverage B2	# Peptides B2	# PSM B2	Score C2	Coverage C2	# Peptides C2	# PSM C2	Score D2	Coverage D2	# Peptides D2	# PSM D2	Score E2	Coverage E2	# Peptides E2	# PSM E2	Score F2	Coverage F2	# Peptides F2	# PSM F2	Score G2	Coverage G2	# Peptides G2	# PSM G2	Score H2	Coverage H2	# Peptides H2	# PSM H2	Score I2	Coverage I2	# Peptides I2	# PSM I2	Score J2	Coverage J2	# Peptides J2	# PSM J2	Score K2
		ENSRNOP899999369	NDUFS1 75 kDa-bov and mitoprot	83.81	1	83	83	3335	1493.79	40.2	33	59	9779.46	66.48	48	265	14786.4	73.15	67	358	5199.56	53.41	32	137	17262.8	73.3	56	400	14867.8	72.44	55	394	31028.8	62.93	40	641	26827	62.78	42	599	3172.11	50.71	33	90	1691.81	32.67	18	43	12266.6
	AREGVMEFLLANHPLDCPICDQGGECDLQDQSMMFGSDR	3	1	1	ENSRNOP899999369	M6(Oxidation); C17(Propionamide)	4414.91																															High	25.66	0.0541947	1
		Accession	Description	ΣCoverage	Σ# Proteins	Σ# Unique Peptides	Σ# Peptides	Σ# PSMs	Score A2	Coverage A2	# Peptides A2	# PSM A2	Score B2	Coverage B2	# Peptides B2	# PSM B2	Score C2	Coverage C2	# Peptides C2	# PSM C2	Score D2	Coverage D2	# Peptides D2	# PSM D2	Score E2	Coverage E2	# Peptides E2	# PSM E2	Score F2	Coverage F2	# Peptides F2	# PSM F2	Score G2	Coverage G2	# Peptides G2	# PSM G2	Score H2	Coverage H2	# Peptides H2	# PSM H2	Score I2	Coverage I2	# Peptides I2	# PSM I2	Score J2	Coverage J2	# Peptides J2	# PSM J2	Score K2
		ENSRNOP899999369	NDUFS1 75 kDa-bov and mitoprot	83.81	1	83	83	3335	1493.79	40.2	33	59	9779.46	66.48	48	265	14786.4	73.15	67	358	5199.56	53.41	32	137	17262.8	73.3	56	400	14867.8	72.44	55	394	31028.8	62.93	40	641	26827	62.78	42	599	3172.11	50.71	33	90	1691.81	32.67	18	43	12266.6
	EGVMEFLLANHPLDCPICDQGGECDLQDQSMMFGSDR	9	1	1	ENSRNOP899999369	C24(Propionamide); M31(Oxidation); M32(Oxidation)	4203.75																															High	13.01	0.9976	0
		Accession	Description	ΣCoverage	Σ# Proteins	Σ# Unique Peptides	Σ# Peptides	Σ# PSMs	Score A2	Coverage A2	# Peptides A2	# PSM A2	Score B2	Coverage B2	# Peptides B2	# PSM B2	Score C2	Coverage C2	# Peptides C2	# PSM C2	Score D2	Coverage D2	# Peptides D2	# PSM D2	Score E2	Coverage E2	# Peptides E2	# PSM E2	Score F2	Coverage F2	# Peptides F2	# PSM F2	Score G2	Coverage G2	# Peptides G2	# PSM G2	Score H2	Coverage H2	# Peptides H2	# PSM H2	Score I2	Coverage I2	# Peptides I2	# PSM I2	Score J2	Coverage J2	# Peptides J2	# PSM J2	Score K2
		ENSRNOP899999369	NDUFS1 75 kDa-bov and mitoprot	83.81	1	83	83	3335	1493.79	40.2	33	59	9779.46	66.48	48	265	14786.4	73.15	67	358	5199.56	53.41	32	137	17262.8	73.3	56	400	14867.8	72.44	55	394	31028.8	62.93	40	641	26827	62.78	42	599	3172.11	50.71	33	90	1691.81	32.67	18	43	12266.6
	YDHLGDSPK	3	1	1	ENSRNOP899999369		1031.48		High		27.97		0.0318388								High		41.93		0.000420149																0
		Accession	Description	ΣCoverage	Σ# Proteins	Σ# Unique Peptides	Σ# Peptides	Σ# PSMs	Score A2	Coverage A2	# Peptides A2	# PSM A2	Score B2	Coverage B2	# Peptides B2	# PSM B2	Score C2	Coverage C2	# Peptides C2	# PSM C2	Score D2	Coverage D2	# Peptides D2	# PSM D2	Score E2	Coverage E2	# Peptides E2	# PSM E2	Score F2	Coverage F2	# Peptides F2	# PSM F2	Score G2	Coverage G2	# Peptides G2	# PSM G2	Score H2	Coverage H2	# Peptides H2	# PSM H2	Score I2	Coverage I2	# Peptides I2	# PSM I2	Score J2	Coverage J2	# Peptides J2	# PSM J2	Score K2
		ENSRNOP899999369	NDUFS1 75 kDa-bov and mitoprot	83.81	1	83	83	3335	1493.79	40.2	33	59	9779.46	66.48	48	265	14786.4	73.15	67	358	5199.56	53.41	32	137	17262.8	73.3	56	400	14867.8	72.44	55	394	31028.8	62.93	40	641	26827	62.78	42	599	3172.11	50.71	33	90	1691.81	32.67	18	43	12266.6
	LSVAGNCRMCLVEIEK	3	1	1	ENSRNOP899999369	M9(Oxidation)	1780.87		High		25.15		0.0609476		High		30.35		0.0184059								High		35.33		0.00326795										1
		Accession	Description	ΣCoverage	Σ# Proteins	Σ# Unique Peptides	Σ# Peptides	Σ# PSMs	Score A2	Coverage A2	# Peptides A2	# PSM A2	Score B2	Coverage B2	# Peptides B2	# PSM B2	Score C2	Coverage C2	# Peptides C2	# PSM C2	Score D2	Coverage D2	# Peptides D2	# PSM D2	Score E2	Coverage E2	# Peptides E2	# PSM E2	Score F2	Coverage F2	# Peptides F2	# PSM F2	Score G2	Coverage G2	# Peptides G2	# PSM G2	Score H2	Coverage H2	# Peptides H2	# PSM H2	Score I2	Coverage I2	# Peptides I2	# PSM I2	Score J2	Coverage J2	# Peptides J2	# PSM J2	Score K2
		ENSRNOP899999369	NDUFS1 75 kDa-bov and mitoprot	83.81	1	83	83	3335	1493.79	40.2	33	59	9779.46	66.48	48	265	14786.4	73.15	67	358	5199.56	53.41	32	137	17262.8	73.3	56	400	14867.8	72.44	55	394	31028.8	62.93	40	641	26827	62.78	42	599	3172.11	50.71	33	90	1691.81	32.67	18	43	12266.6
ENSRNOP899999371	NDUFS2 49 kDa-bov	86.28	1	39	39	2199	118.51	11.63	5	5	7398.63	71.63	29	213	10982.8	69.77	32	219	2785.13	58.6	23	80	12584.5	76.74	35	276	9438.43	74.19	32	246	23441.1	78.84	28	492	18833.3	80.23	28	421	2030.2	60.47	19	61	1608.98	38.6	12	49	4978.98	74.65	24
	Sequence	# PSMs	# Proteins	# Protein Groups	Protein Group Accessions	Modifications	MH+ [Da]	A2	G2	IonScore A2	IonScore G2	Exp Value A2	Exp Value G2	B2	H2	IonScore B2	IonScore H2	Exp Value B2	Exp Value H2	C2	I2	IonScore C2	IonScore I2	Exp Value C2	Exp Value I2	D2	J2	IonScore D2	IonScore J2	Exp Value D2	Exp Value J2	E2	K2	IonScore E2	IonScore K2	Exp Value E2	Exp Value K2	F2	IonScore F2	Exp Value F2	# Missed Cleavages
	GSGIQWDLR	38	1	1	ENSRNOP899999371		1031.53	High	High	51.81	57.54	0.000131509	3.51525e-05	High	High	40.39	57.29	0.00182371	3.72354e-05	High	High	47.12	51.22	0.000387219	8.26826e-05	High	Medium	51.71	25.79	0.000134573	0.0288678	High	High	48.26	57.52	0.000297822	3.53148e-05	High	52.27	0.000118292	0
		Accession	Description	ΣCoverage	Σ# Proteins	Σ# Unique Peptides	Σ# Peptides	Σ# PSMs	Score A2	Coverage A2	# Peptides A2	# PSM A2	Score B2	Coverage B2	# Peptides B2	# PSM B2	Score C2	Coverage C2	# Peptides C2	# PSM C2	Score D2	Coverage D2	# Peptides D2	# PSM D2	Score E2	Coverage E2	# Peptides E2	# PSM E2	Score F2	Coverage F2	# Peptides F2	# PSM F2	Score G2	Coverage G2	# Peptides G2	# PSM G2	Score H2	Coverage H2	# Peptides H2	# PSM H2	Score I2	Coverage I2	# Peptides I2	# PSM I2	Score J2	Coverage J2	# Peptides J2	# PSM J2	Score K2
		ENSRNOP899999371	NDUFS2 49 kDa-bov	86.28	1	39	39	2199	118.51	11.63	5	5	7398.63	71.63	29	213	10982.8	69.77	32	219	2785.13	58.6	23	80	12584.5	76.74	35	276	9438.43	74.19	32	246	23441.1	78.84	28	492	18833.3	80.23	28	421	2030.2	60.47	19	61	1608.98	38.6	12	49	4978.98
	GSGIQWDLRK	8	1	1	ENSRNOP899999371		1159.62	High	High	38.57	30.46	0.00277304	0.0179455	High		39.21		0.00239308		High		35.54		0.0055713		High		37.11		0.00388112		High		40.25		0.00188346		High	47.79	0.000331861	1
		Accession	Description	ΣCoverage	Σ# Proteins	Σ# Unique Peptides	Σ# Peptides	Σ# PSMs	Score A2	Coverage A2	# Peptides A2	# PSM A2	Score B2	Coverage B2	# Peptides B2	# PSM B2	Score C2	Coverage C2	# Peptides C2	# PSM C2	Score D2	Coverage D2	# Peptides D2	# PSM D2	Score E2	Coverage E2	# Peptides E2	# PSM E2	Score F2	Coverage F2	# Peptides F2	# PSM F2	Score G2	Coverage G2	# Peptides G2	# PSM G2	Score H2	Coverage H2	# Peptides H2	# PSM H2	Score I2	Coverage I2	# Peptides I2	# PSM I2	Score J2	Coverage J2	# Peptides J2	# PSM J2	Score K2
		ENSRNOP899999371	NDUFS2 49 kDa-bov	86.28	1	39	39	2199	118.51	11.63	5	5	7398.63	71.63	29	213	10982.8	69.77	32	219	2785.13	58.6	23	80	12584.5	76.74	35	276	9438.43	74.19	32	246	23441.1	78.84	28	492	18833.3	80.23	28	421	2030.2	60.47	19	61	1608.98	38.6	12	49	4978.98
	VVTNVTLNFGPQHPAAHGVLR	64	1	1	ENSRNOP899999371		2227.21	High	High	34.72	100.45	0.00672909	1.79869e-09	High	High	61.34	66.89	1.4654e-05	4.08279e-06	High	High	74.04	46.54	7.86967e-07	0.000222929	High		71.63		1.37074e-06		High	High	80.44	55.55	1.80284e-07	5.55849e-05	High	65.25	5.95603e-06	0
		Accession	Description	ΣCoverage	Σ# Proteins	Σ# Unique Peptides	Σ# Peptides	Σ# PSMs	Score A2	Coverage A2	# Peptides A2	# PSM A2	Score B2	Coverage B2	# Peptides B2	# PSM B2	Score C2	Coverage C2	# Peptides C2	# PSM C2	Score D2	Coverage D2	# Peptides D2	# PSM D2	Score E2	Coverage E2	# Peptides E2	# PSM E2	Score F2	Coverage F2	# Peptides F2	# PSM F2	Score G2	Coverage G2	# Peptides G2	# PSM G2	Score H2	Coverage H2	# Peptides H2	# PSM H2	Score I2	Coverage I2	# Peptides I2	# PSM I2	Score J2	Coverage J2	# Peptides J2	# PSM J2	Score K2
		ENSRNOP899999371	NDUFS2 49 kDa-bov	86.28	1	39	39	2199	118.51	11.63	5	5	7398.63	71.63	29	213	10982.8	69.77	32	219	2785.13	58.6	23	80	12584.5	76.74	35	276	9438.43	74.19	32	246	23441.1	78.84	28	492	18833.3	80.23	28	421	2030.2	60.47	19	61	1608.98	38.6	12	49	4978.98
	MFEFYER	47	1	1	ENSRNOP899999371		1021.45	High	High	24.18	30.1	0.0762003	0.0194965	High	High	33.8	36.18	0.00831681	0.00480791	High	High	29.39	36.52	0.0229592	0.00146017	High	High	32.72	31.73	0.0106649	0.0027249	High	High	30.18	31.72	0.0191406	0.0134263	High	31.75	0.0133339	0
		Accession	Description	ΣCoverage	Σ# Proteins	Σ# Unique Peptides	Σ# Peptides	Σ# PSMs	Score A2	Coverage A2	# Peptides A2	# PSM A2	Score B2	Coverage B2	# Peptides B2	# PSM B2	Score C2	Coverage C2	# Peptides C2	# PSM C2	Score D2	Coverage D2	# Peptides D2	# PSM D2	Score E2	Coverage E2	# Peptides E2	# PSM E2	Score F2	Coverage F2	# Peptides F2	# PSM F2	Score G2	Coverage G2	# Peptides G2	# PSM G2	Score H2	Coverage H2	# Peptides H2	# PSM H2	Score I2	Coverage I2	# Peptides I2	# PSM I2	Score J2	Coverage J2	# Peptides J2	# PSM J2	Score K2
		ENSRNOP899999371	NDUFS2 49 kDa-bov	86.28	1	39	39	2199	118.51	11.63	5	5	7398.63	71.63	29	213	10982.8	69.77	32	219	2785.13	58.6	23	80	12584.5	76.74	35	276	9438.43	74.19	32	246	23441.1	78.84	28	492	18833.3	80.23	28	421	2030.2	60.47	19	61	1608.98	38.6	12	49	4978.98
	IDEVEEMLTNNR	45	1	1	ENSRNOP899999371		1462.68	High	High	21.23	99.76	0.150299	2.10842e-09	High	High	98.78	72.3	2.64214e-09	1.17478e-06	High	High	72.17	56.74	1.21048e-06	1.38804e-05	High	High	72.32	99.36	1.16938e-06	7.82175e-10	High	High	98.78	99.79	2.64214e-09	2.0939e-09	High	73.18	9.59305e-07	0
		Accession	Description	ΣCoverage	Σ# Proteins	Σ# Unique Peptides	Σ# Peptides	Σ# PSMs	Score A2	Coverage A2	# Peptides A2	# PSM A2	Score B2	Coverage B2	# Peptides B2	# PSM B2	Score C2	Coverage C2	# Peptides C2	# PSM C2	Score D2	Coverage D2	# Peptides D2	# PSM D2	Score E2	Coverage E2	# Peptides E2	# PSM E2	Score F2	Coverage F2	# Peptides F2	# PSM F2	Score G2	Coverage G2	# Peptides G2	# PSM G2	Score H2	Coverage H2	# Peptides H2	# PSM H2	Score I2	Coverage I2	# Peptides I2	# PSM I2	Score J2	Coverage J2	# Peptides J2	# PSM J2	Score K2
		ENSRNOP899999371	NDUFS2 49 kDa-bov	86.28	1	39	39	2199	118.51	11.63	5	5	7398.63	71.63	29	213	10982.8	69.77	32	219	2785.13	58.6	23	80	12584.5	76.74	35	276	9438.43	74.19	32	246	23441.1	78.84	28	492	18833.3	80.23	28	421	2030.2	60.47	19	61	1608.98	38.6	12	49	4978.98
	TVDIGVVSAEDALNYGFSGVMLR	303	1	1	ENSRNOP899999371		2413.21		High		129.83		2.07471e-12	High	High	126.08	129.11	4.9199e-12	2.44882e-12	High	High	129.07	89.75	2.47148e-12	1.54651e-08	High	High	84.96	129.38	6.36732e-08	1.66674e-12	High	High	137.48	117.98	3.56415e-13	3.17656e-11	High	103.54	8.82992e-10	0
		Accession	Description	ΣCoverage	Σ# Proteins	Σ# Unique Peptides	Σ# Peptides	Σ# PSMs	Score A2	Coverage A2	# Peptides A2	# PSM A2	Score B2	Coverage B2	# Peptides B2	# PSM B2	Score C2	Coverage C2	# Peptides C2	# PSM C2	Score D2	Coverage D2	# Peptides D2	# PSM D2	Score E2	Coverage E2	# Peptides E2	# PSM E2	Score F2	Coverage F2	# Peptides F2	# PSM F2	Score G2	Coverage G2	# Peptides G2	# PSM G2	Score H2	Coverage H2	# Peptides H2	# PSM H2	Score I2	Coverage I2	# Peptides I2	# PSM I2	Score J2	Coverage J2	# Peptides J2	# PSM J2	Score K2
		ENSRNOP899999371	NDUFS2 49 kDa-bov	86.28	1	39	39	2199	118.51	11.63	5	5	7398.63	71.63	29	213	10982.8	69.77	32	219	2785.13	58.6	23	80	12584.5	76.74	35	276	9438.43	74.19	32	246	23441.1	78.84	28	492	18833.3	80.23	28	421	2030.2	60.47	19	61	1608.98	38.6	12	49	4978.98
	TQPYDVYDQVEFDVPIGSR	49	1	1	ENSRNOP899999371		2228.05		High		116.83		4.13958e-11	High	High	120.98	91.14	1.59205e-11	1.53446e-08	High	High	93.87	58.42	8.18383e-09	1.57548e-05	High	High	103.67	64.3	8.56952e-10	4.29123e-06	High	High	87.32	75.37	3.69791e-08	5.79371e-07	High	120.98	1.59205e-11	0
		Accession	Description	ΣCoverage	Σ# Proteins	Σ# Unique Peptides	Σ# Peptides	Σ# PSMs	Score A2	Coverage A2	# Peptides A2	# PSM A2	Score B2	Coverage B2	# Peptides B2	# PSM B2	Score C2	Coverage C2	# Peptides C2	# PSM C2	Score D2	Coverage D2	# Peptides D2	# PSM D2	Score E2	Coverage E2	# Peptides E2	# PSM E2	Score F2	Coverage F2	# Peptides F2	# PSM F2	Score G2	Coverage G2	# Peptides G2	# PSM G2	Score H2	Coverage H2	# Peptides H2	# PSM H2	Score I2	Coverage I2	# Peptides I2	# PSM I2	Score J2	Coverage J2	# Peptides J2	# PSM J2	Score K2
		ENSRNOP899999371	NDUFS2 49 kDa-bov	86.28	1	39	39	2199	118.51	11.63	5	5	7398.63	71.63	29	213	10982.8	69.77	32	219	2785.13	58.6	23	80	12584.5	76.74	35	276	9438.43	74.19	32	246	23441.1	78.84	28	492	18833.3	80.23	28	421	2030.2	60.47	19	61	1608.98	38.6	12	49	4978.98
	TVDIGVVSAEDALNYGFSGVMLR	33	1	1	ENSRNOP899999371	M21(Oxidation)	2429.21		High		100.81		1.6556e-09	High	High	115.03	89.79	6.26551e-11	2.0939e-08	High	High	67.12	68.55	3.87219e-06	2.08757e-06	High		69.26		2.36568e-06		High	High	113	31.77	9.999e-11	0.0132726	High	108.93	2.55245e-10	0
		Accession	Description	ΣCoverage	Σ# Proteins	Σ# Unique Peptides	Σ# Peptides	Σ# PSMs	Score A2	Coverage A2	# Peptides A2	# PSM A2	Score B2	Coverage B2	# Peptides B2	# PSM B2	Score C2	Coverage C2	# Peptides C2	# PSM C2	Score D2	Coverage D2	# Peptides D2	# PSM D2	Score E2	Coverage E2	# Peptides E2	# PSM E2	Score F2	Coverage F2	# Peptides F2	# PSM F2	Score G2	Coverage G2	# Peptides G2	# PSM G2	Score H2	Coverage H2	# Peptides H2	# PSM H2	Score I2	Coverage I2	# Peptides I2	# PSM I2	Score J2	Coverage J2	# Peptides J2	# PSM J2	Score K2
		ENSRNOP899999371	NDUFS2 49 kDa-bov	86.28	1	39	39	2199	118.51	11.63	5	5	7398.63	71.63	29	213	10982.8	69.77	32	219	2785.13	58.6	23	80	12584.5	76.74	35	276	9438.43	74.19	32	246	23441.1	78.84	28	492	18833.3	80.23	28	421	2030.2	60.47	19	61	1608.98	38.6	12	49	4978.98
	GHMLADVVAIIGTQDIVFGEIDR	345	1	1	ENSRNOP899999371		2469.28		High		138.43		2.86389e-13	High	High	99.81	134.21	2.08428e-09	7.56757e-13	High	High	120.07	77.25	1.96316e-11	2.73129e-07	High	High	103.83	77.71	8.25955e-10	2.67705e-07	High	High	132.63	118.81	1.08882e-12	2.62396e-11	High	117.6	3.46702e-11	0
		Accession	Description	ΣCoverage	Σ# Proteins	Σ# Unique Peptides	Σ# Peptides	Σ# PSMs	Score A2	Coverage A2	# Peptides A2	# PSM A2	Score B2	Coverage B2	# Peptides B2	# PSM B2	Score C2	Coverage C2	# Peptides C2	# PSM C2	Score D2	Coverage D2	# Peptides D2	# PSM D2	Score E2	Coverage E2	# Peptides E2	# PSM E2	Score F2	Coverage F2	# Peptides F2	# PSM F2	Score G2	Coverage G2	# Peptides G2	# PSM G2	Score H2	Coverage H2	# Peptides H2	# PSM H2	Score I2	Coverage I2	# Peptides I2	# PSM I2	Score J2	Coverage J2	# Peptides J2	# PSM J2	Score K2
		ENSRNOP899999371	NDUFS2 49 kDa-bov	86.28	1	39	39	2199	118.51	11.63	5	5	7398.63	71.63	29	213	10982.8	69.77	32	219	2785.13	58.6	23	80	12584.5	76.74	35	276	9438.43	74.19	32	246	23441.1	78.84	28	492	18833.3	80.23	28	421	2030.2	60.47	19	61	1608.98	38.6	12	49	4978.98
	GHMLADVVAIIGTQDIVFGEIDR	155	1	1	ENSRNOP899999371	M3(Oxidation)	2485.27		High		111.19		1.5169e-10	High	High	90.61	123.31	1.73363e-08	9.31015e-12	High	High	121.94	61.03	1.27631e-11	1.30951e-05	High	High	93.4	75.01	9.1192e-09	5.42661e-07	High	High	108.97	93.48	2.52905e-10	8.95275e-09	High	109.42	2.28011e-10	0
		Accession	Description	ΣCoverage	Σ# Proteins	Σ# Unique Peptides	Σ# Peptides	Σ# PSMs	Score A2	Coverage A2	# Peptides A2	# PSM A2	Score B2	Coverage B2	# Peptides B2	# PSM B2	Score C2	Coverage C2	# Peptides C2	# PSM C2	Score D2	Coverage D2	# Peptides D2	# PSM D2	Score E2	Coverage E2	# Peptides E2	# PSM E2	Score F2	Coverage F2	# Peptides F2	# PSM F2	Score G2	Coverage G2	# Peptides G2	# PSM G2	Score H2	Coverage H2	# Peptides H2	# PSM H2	Score I2	Coverage I2	# Peptides I2	# PSM I2	Score J2	Coverage J2	# Peptides J2	# PSM J2	Score K2
		ENSRNOP899999371	NDUFS2 49 kDa-bov	86.28	1	39	39	2199	118.51	11.63	5	5	7398.63	71.63	29	213	10982.8	69.77	32	219	2785.13	58.6	23	80	12584.5	76.74	35	276	9438.43	74.19	32	246	23441.1	78.84	28	492	18833.3	80.23	28	421	2030.2	60.47	19	61	1608.98	38.6	12	49	4978.98
	KTQPYDVYDQVEFDVPIGSR	36	1	1	ENSRNOP899999371		2356.15		High		74.11		7.74384e-07	High	High	84.53	72	7.03002e-08	1.2588e-06	High	High	77.31	81.1	3.70644e-07	1.05958e-07	High		67.09		3.89903e-06		High	High	72.44	59.15	1.13751e-06	2.42637e-05	High	75.15	6.09476e-07	1
		Accession	Description	ΣCoverage	Σ# Proteins	Σ# Unique Peptides	Σ# Peptides	Σ# PSMs	Score A2	Coverage A2	# Peptides A2	# PSM A2	Score B2	Coverage B2	# Peptides B2	# PSM B2	Score C2	Coverage C2	# Peptides C2	# PSM C2	Score D2	Coverage D2	# Peptides D2	# PSM D2	Score E2	Coverage E2	# Peptides E2	# PSM E2	Score F2	Coverage F2	# Peptides F2	# PSM F2	Score G2	Coverage G2	# Peptides G2	# PSM G2	Score H2	Coverage H2	# Peptides H2	# PSM H2	Score I2	Coverage I2	# Peptides I2	# PSM I2	Score J2	Coverage J2	# Peptides J2	# PSM J2	Score K2
		ENSRNOP899999371	NDUFS2 49 kDa-bov	86.28	1	39	39	2199	118.51	11.63	5	5	7398.63	71.63	29	213	10982.8	69.77	32	219	2785.13	58.6	23	80	12584.5	76.74	35	276	9438.43	74.19	32	246	23441.1	78.84	28	492	18833.3	80.23	28	421	2030.2	60.47	19	61	1608.98	38.6	12	49	4978.98
	TSMESLIHHFK	12	1	1	ENSRNOP899999371	M3(Oxidation)	1345.66		High		42.88		0.00102791	High	High	78.38	55.04	2.89705e-07	6.2511e-05	High		36.72		0.00424577		High		36.9		0.0040734		High	High	25.66	31.26	0.0541947	0.0149265	High	37.31	0.00370644	0
		Accession	Description	ΣCoverage	Σ# Proteins	Σ# Unique Peptides	Σ# Peptides	Σ# PSMs	Score A2	Coverage A2	# Peptides A2	# PSM A2	Score B2	Coverage B2	# Peptides B2	# PSM B2	Score C2	Coverage C2	# Peptides C2	# PSM C2	Score D2	Coverage D2	# Peptides D2	# PSM D2	Score E2	Coverage E2	# Peptides E2	# PSM E2	Score F2	Coverage F2	# Peptides F2	# PSM F2	Score G2	Coverage G2	# Peptides G2	# PSM G2	Score H2	Coverage H2	# Peptides H2	# PSM H2	Score I2	Coverage I2	# Peptides I2	# PSM I2	Score J2	Coverage J2	# Peptides J2	# PSM J2	Score K2
		ENSRNOP899999371	NDUFS2 49 kDa-bov	86.28	1	39	39	2199	118.51	11.63	5	5	7398.63	71.63	29	213	10982.8	69.77	32	219	2785.13	58.6	23	80	12584.5	76.74	35	276	9438.43	74.19	32	246	23441.1	78.84	28	492	18833.3	80.23	28	421	2030.2	60.47	19	61	1608.98	38.6	12	49	4978.98
	LYTEGYQVPPGATYTAIEAPK	110	1	1	ENSRNOP899999371		2269.13		High		75.87		5.16365e-07	High	High	73.89	67.91	8.14623e-07	3.22817e-06	High		73.85		8.2216e-07								High	High	76.4	61.71	4.57042e-07	1.34573e-05	High	75.52	5.59702e-07	0
		Accession	Description	ΣCoverage	Σ# Proteins	Σ# Unique Peptides	Σ# Peptides	Σ# PSMs	Score A2	Coverage A2	# Peptides A2	# PSM A2	Score B2	Coverage B2	# Peptides B2	# PSM B2	Score C2	Coverage C2	# Peptides C2	# PSM C2	Score D2	Coverage D2	# Peptides D2	# PSM D2	Score E2	Coverage E2	# Peptides E2	# PSM E2	Score F2	Coverage F2	# Peptides F2	# PSM F2	Score G2	Coverage G2	# Peptides G2	# PSM G2	Score H2	Coverage H2	# Peptides H2	# PSM H2	Score I2	Coverage I2	# Peptides I2	# PSM I2	Score J2	Coverage J2	# Peptides J2	# PSM J2	Score K2
		ENSRNOP899999371	NDUFS2 49 kDa-bov	86.28	1	39	39	2199	118.51	11.63	5	5	7398.63	71.63	29	213	10982.8	69.77	32	219	2785.13	58.6	23	80	12584.5	76.74	35	276	9438.43	74.19	32	246	23441.1	78.84	28	492	18833.3	80.23	28	421	2030.2	60.47	19	61	1608.98	38.6	12	49	4978.98
	RWQPDIEWAEQFSGAVMYPSK	22	1	1	ENSRNOP899999371		2525.19		High		72.33		1.16669e-06	High	High	68.28	70.91	2.96453e-06	1.61792e-06	High		74.95		6.382e-07								High	High	74.35	60.85	7.32751e-07	1.64043e-05	High	82.36	1.15866e-07	1
		Accession	Description	ΣCoverage	Σ# Proteins	Σ# Unique Peptides	Σ# Peptides	Σ# PSMs	Score A2	Coverage A2	# Peptides A2	# PSM A2	Score B2	Coverage B2	# Peptides B2	# PSM B2	Score C2	Coverage C2	# Peptides C2	# PSM C2	Score D2	Coverage D2	# Peptides D2	# PSM D2	Score E2	Coverage E2	# Peptides E2	# PSM E2	Score F2	Coverage F2	# Peptides F2	# PSM F2	Score G2	Coverage G2	# Peptides G2	# PSM G2	Score H2	Coverage H2	# Peptides H2	# PSM H2	Score I2	Coverage I2	# Peptides I2	# PSM I2	Score J2	Coverage J2	# Peptides J2	# PSM J2	Score K2
		ENSRNOP899999371	NDUFS2 49 kDa-bov	86.28	1	39	39	2199	118.51	11.63	5	5	7398.63	71.63	29	213	10982.8	69.77	32	219	2785.13	58.6	23	80	12584.5	76.74	35	276	9438.43	74.19	32	246	23441.1	78.84	28	492	18833.3	80.23	28	421	2030.2	60.47	19	61	1608.98	38.6	12	49	4978.98
	MHAAYIRPGGVHQDLPLGLMDDIYEFSK	46	1	1	ENSRNOP899999371		3173.57		High		70.77		1.67092e-06	High	High	68.22	63.94	3.00578e-06	8.05298e-06	High	High	31.6	41.91	0.0138025	0.00105644	High		67.77		3.33393e-06		High	High	64.48	31.78	7.11142e-06	0.0132421	High	77.76	3.34162e-07	0
		Accession	Description	ΣCoverage	Σ# Proteins	Σ# Unique Peptides	Σ# Peptides	Σ# PSMs	Score A2	Coverage A2	# Peptides A2	# PSM A2	Score B2	Coverage B2	# Peptides B2	# PSM B2	Score C2	Coverage C2	# Peptides C2	# PSM C2	Score D2	Coverage D2	# Peptides D2	# PSM D2	Score E2	Coverage E2	# Peptides E2	# PSM E2	Score F2	Coverage F2	# Peptides F2	# PSM F2	Score G2	Coverage G2	# Peptides G2	# PSM G2	Score H2	Coverage H2	# Peptides H2	# PSM H2	Score I2	Coverage I2	# Peptides I2	# PSM I2	Score J2	Coverage J2	# Peptides J2	# PSM J2	Score K2
		ENSRNOP899999371	NDUFS2 49 kDa-bov	86.28	1	39	39	2199	118.51	11.63	5	5	7398.63	71.63	29	213	10982.8	69.77	32	219	2785.13	58.6	23	80	12584.5	76.74	35	276	9438.43	74.19	32	246	23441.1	78.84	28	492	18833.3	80.23	28	421	2030.2	60.47	19	61	1608.98	38.6	12	49	4978.98
	IDEVEEMLTNNR	36	1	1	ENSRNOP899999371	M7(Oxidation)	1478.68		High		72.98		1.00452e-06	High	High	67.51	75.45	3.53962e-06	5.68796e-07	High	High	58.43	36.57	2.86389e-05	0.00144345	High	High	65.1	60.36	6.16533e-06	5.61474e-06	High	High	47.52	71.12	0.000353148	1.54155e-06	High	63.72	8.47143e-06	0
		Accession	Description	ΣCoverage	Σ# Proteins	Σ# Unique Peptides	Σ# Peptides	Σ# PSMs	Score A2	Coverage A2	# Peptides A2	# PSM A2	Score B2	Coverage B2	# Peptides B2	# PSM B2	Score C2	Coverage C2	# Peptides C2	# PSM C2	Score D2	Coverage D2	# Peptides D2	# PSM D2	Score E2	Coverage E2	# Peptides E2	# PSM E2	Score F2	Coverage F2	# Peptides F2	# PSM F2	Score G2	Coverage G2	# Peptides G2	# PSM G2	Score H2	Coverage H2	# Peptides H2	# PSM H2	Score I2	Coverage I2	# Peptides I2	# PSM I2	Score J2	Coverage J2	# Peptides J2	# PSM J2	Score K2
		ENSRNOP899999371	NDUFS2 49 kDa-bov	86.28	1	39	39	2199	118.51	11.63	5	5	7398.63	71.63	29	213	10982.8	69.77	32	219	2785.13	58.6	23	80	12584.5	76.74	35	276	9438.43	74.19	32	246	23441.1	78.84	28	492	18833.3	80.23	28	421	2030.2	60.47	19	61	1608.98	38.6	12	49	4978.98
	LVLELSGEMVR	205	1	1	ENSRNOP899999371		1245.69		High		68.01		3.15469e-06	High	High	67.5	57.75	3.54778e-06	3.34932e-05	High	High	72.08	74.66	1.23582e-06	3.55659e-07	High	High	37.66	50.23	0.00341945	0.000110017	High	High	80.78	54.85	1.66708e-07	6.53065e-05	High	66.69	4.2752e-06	0
		Accession	Description	ΣCoverage	Σ# Proteins	Σ# Unique Peptides	Σ# Peptides	Σ# PSMs	Score A2	Coverage A2	# Peptides A2	# PSM A2	Score B2	Coverage B2	# Peptides B2	# PSM B2	Score C2	Coverage C2	# Peptides C2	# PSM C2	Score D2	Coverage D2	# Peptides D2	# PSM D2	Score E2	Coverage E2	# Peptides E2	# PSM E2	Score F2	Coverage F2	# Peptides F2	# PSM F2	Score G2	Coverage G2	# Peptides G2	# PSM G2	Score H2	Coverage H2	# Peptides H2	# PSM H2	Score I2	Coverage I2	# Peptides I2	# PSM I2	Score J2	Coverage J2	# Peptides J2	# PSM J2	Score K2
		ENSRNOP899999371	NDUFS2 49 kDa-bov	86.28	1	39	39	2199	118.51	11.63	5	5	7398.63	71.63	29	213	10982.8	69.77	32	219	2785.13	58.6	23	80	12584.5	76.74	35	276	9438.43	74.19	32	246	23441.1	78.84	28	492	18833.3	80.23	28	421	2030.2	60.47	19	61	1608.98	38.6	12	49	4978.98
	WQPDIEWAEQFSGAVMYPSK	80	1	1	ENSRNOP899999371		2369.09		High		74.32		7.3783e-07	High	High	67.06	85.28	3.92606e-06	5.91502e-08	High	High	78.9	55.41	2.57014e-07	2.38824e-05							High	High	77.15	83.15	3.84553e-07	9.65954e-08	High	62.07	1.23867e-05	0
		Accession	Description	ΣCoverage	Σ# Proteins	Σ# Unique Peptides	Σ# Peptides	Σ# PSMs	Score A2	Coverage A2	# Peptides A2	# PSM A2	Score B2	Coverage B2	# Peptides B2	# PSM B2	Score C2	Coverage C2	# Peptides C2	# PSM C2	Score D2	Coverage D2	# Peptides D2	# PSM D2	Score E2	Coverage E2	# Peptides E2	# PSM E2	Score F2	Coverage F2	# Peptides F2	# PSM F2	Score G2	Coverage G2	# Peptides G2	# PSM G2	Score H2	Coverage H2	# Peptides H2	# PSM H2	Score I2	Coverage I2	# Peptides I2	# PSM I2	Score J2	Coverage J2	# Peptides J2	# PSM J2	Score K2
		ENSRNOP899999371	NDUFS2 49 kDa-bov	86.28	1	39	39	2199	118.51	11.63	5	5	7398.63	71.63	29	213	10982.8	69.77	32	219	2785.13	58.6	23	80	12584.5	76.74	35	276	9438.43	74.19	32	246	23441.1	78.84	28	492	18833.3	80.23	28	421	2030.2	60.47	19	61	1608.98	38.6	12	49	4978.98
	ETAHWKPPPWNDVDVLK	25	1	1	ENSRNOP899999371		2032.03		High		48.02		0.000314743	High	High	63.51	66.54	8.89112e-06	4.42544e-06	High		33.89		0.00814623		High		35.15		0.00609476		High	High	50.2	47.63	0.000190527	0.000344315	High	57.34	3.68092e-05	0
		Accession	Description	ΣCoverage	Σ# Proteins	Σ# Unique Peptides	Σ# Peptides	Σ# PSMs	Score A2	Coverage A2	# Peptides A2	# PSM A2	Score B2	Coverage B2	# Peptides B2	# PSM B2	Score C2	Coverage C2	# Peptides C2	# PSM C2	Score D2	Coverage D2	# Peptides D2	# PSM D2	Score E2	Coverage E2	# Peptides E2	# PSM E2	Score F2	Coverage F2	# Peptides F2	# PSM F2	Score G2	Coverage G2	# Peptides G2	# PSM G2	Score H2	Coverage H2	# Peptides H2	# PSM H2	Score I2	Coverage I2	# Peptides I2	# PSM I2	Score J2	Coverage J2	# Peptides J2	# PSM J2	Score K2
		ENSRNOP899999371	NDUFS2 49 kDa-bov	86.28	1	39	39	2199	118.51	11.63	5	5	7398.63	71.63	29	213	10982.8	69.77	32	219	2785.13	58.6	23	80	12584.5	76.74	35	276	9438.43	74.19	32	246	23441.1	78.84	28	492	18833.3	80.23	28	421	2030.2	60.47	19	61	1608.98	38.6	12	49	4978.98
	ETAHWKPPPWNDVDVLKEK	28	1	1	ENSRNOP899999371		2289.16		High		51.95		0.000127338	High	High	63.15	68.98	9.65954e-06	2.52323e-06	High	High	62.58	51.59	1.10143e-05	0.000100893	High		47.59		0.000347501		High	High	57.42	28.31	3.61374e-05	0.0294413	High	59.38	2.30121e-05	1
		Accession	Description	ΣCoverage	Σ# Proteins	Σ# Unique Peptides	Σ# Peptides	Σ# PSMs	Score A2	Coverage A2	# Peptides A2	# PSM A2	Score B2	Coverage B2	# Peptides B2	# PSM B2	Score C2	Coverage C2	# Peptides C2	# PSM C2	Score D2	Coverage D2	# Peptides D2	# PSM D2	Score E2	Coverage E2	# Peptides E2	# PSM E2	Score F2	Coverage F2	# Peptides F2	# PSM F2	Score G2	Coverage G2	# Peptides G2	# PSM G2	Score H2	Coverage H2	# Peptides H2	# PSM H2	Score I2	Coverage I2	# Peptides I2	# PSM I2	Score J2	Coverage J2	# Peptides J2	# PSM J2	Score K2
		ENSRNOP899999371	NDUFS2 49 kDa-bov	86.28	1	39	39	2199	118.51	11.63	5	5	7398.63	71.63	29	213	10982.8	69.77	32	219	2785.13	58.6	23	80	12584.5	76.74	35	276	9438.43	74.19	32	246	23441.1	78.84	28	492	18833.3	80.23	28	421	2030.2	60.47	19	61	1608.98	38.6	12	49	4978.98
	TSMESLIHHFK	26	1	1	ENSRNOP899999371		1329.66		High		61.62		1.3739e-05	High	High	61.63	72.77	1.37074e-05	1.05428e-06	High	High	80.49	47.32	1.7822e-07	0.000184426							High	High	94.28	63.2	7.44658e-09	9.54897e-06	High	75.43	5.71421e-07	0
		Accession	Description	ΣCoverage	Σ# Proteins	Σ# Unique Peptides	Σ# Peptides	Σ# PSMs	Score A2	Coverage A2	# Peptides A2	# PSM A2	Score B2	Coverage B2	# Peptides B2	# PSM B2	Score C2	Coverage C2	# Peptides C2	# PSM C2	Score D2	Coverage D2	# Peptides D2	# PSM D2	Score E2	Coverage E2	# Peptides E2	# PSM E2	Score F2	Coverage F2	# Peptides F2	# PSM F2	Score G2	Coverage G2	# Peptides G2	# PSM G2	Score H2	Coverage H2	# Peptides H2	# PSM H2	Score I2	Coverage I2	# Peptides I2	# PSM I2	Score J2	Coverage J2	# Peptides J2	# PSM J2	Score K2
		ENSRNOP899999371	NDUFS2 49 kDa-bov	86.28	1	39	39	2199	118.51	11.63	5	5	7398.63	71.63	29	213	10982.8	69.77	32	219	2785.13	58.6	23	80	12584.5	76.74	35	276	9438.43	74.19	32	246	23441.1	78.84	28	492	18833.3	80.23	28	421	2030.2	60.47	19	61	1608.98	38.6	12	49	4978.98
	IKAPGFAHLAGLDK	24	1	1	ENSRNOP899999371		1437.82		High		53.25		9.43966e-05	High	High	61.06	47.92	1.56299e-05	0.000322075	High	High	69.65	45.4	2.1625e-06	0.000188974	High		58.48		2.83111e-05		High	High	75.01	61.4	6.29443e-07	1.4453e-05	High	64.09	7.77959e-06	1
		Accession	Description	ΣCoverage	Σ# Proteins	Σ# Unique Peptides	Σ# Peptides	Σ# PSMs	Score A2	Coverage A2	# Peptides A2	# PSM A2	Score B2	Coverage B2	# Peptides B2	# PSM B2	Score C2	Coverage C2	# Peptides C2	# PSM C2	Score D2	Coverage D2	# Peptides D2	# PSM D2	Score E2	Coverage E2	# Peptides E2	# PSM E2	Score F2	Coverage F2	# Peptides F2	# PSM F2	Score G2	Coverage G2	# Peptides G2	# PSM G2	Score H2	Coverage H2	# Peptides H2	# PSM H2	Score I2	Coverage I2	# Peptides I2	# PSM I2	Score J2	Coverage J2	# Peptides J2	# PSM J2	Score K2
		ENSRNOP899999371	NDUFS2 49 kDa-bov	86.28	1	39	39	2199	118.51	11.63	5	5	7398.63	71.63	29	213	10982.8	69.77	32	219	2785.13	58.6	23	80	12584.5	76.74	35	276	9438.43	74.19	32	246	23441.1	78.84	28	492	18833.3	80.23	28	421	2030.2	60.47	19	61	1608.98	38.6	12	49	4978.98
	LLNIQPPPR	81	1	1	ENSRNOP899999371		1047.63		High		60.07		1.96316e-05	High	High	58.72	60.24	2.6789e-05	1.8878e-05	High	High	55.89	45.07	5.13992e-05	0.000203893	High	High	54.86	37.45	6.51563e-05	0.000890441	High	High	58.04	51.6	3.13297e-05	0.000138025	High	61.49	1.41565e-05	0
		Accession	Description	ΣCoverage	Σ# Proteins	Σ# Unique Peptides	Σ# Peptides	Σ# PSMs	Score A2	Coverage A2	# Peptides A2	# PSM A2	Score B2	Coverage B2	# Peptides B2	# PSM B2	Score C2	Coverage C2	# Peptides C2	# PSM C2	Score D2	Coverage D2	# Peptides D2	# PSM D2	Score E2	Coverage E2	# Peptides E2	# PSM E2	Score F2	Coverage F2	# Peptides F2	# PSM F2	Score G2	Coverage G2	# Peptides G2	# PSM G2	Score H2	Coverage H2	# Peptides H2	# PSM H2	Score I2	Coverage I2	# Peptides I2	# PSM I2	Score J2	Coverage J2	# Peptides J2	# PSM J2	Score K2
		ENSRNOP899999371	NDUFS2 49 kDa-bov	86.28	1	39	39	2199	118.51	11.63	5	5	7398.63	71.63	29	213	10982.8	69.77	32	219	2785.13	58.6	23	80	12584.5	76.74	35	276	9438.43	74.19	32	246	23441.1	78.84	28	492	18833.3	80.23	28	421	2030.2	60.47	19	61	1608.98	38.6	12	49	4978.98
	MPPGEIKVDDAK	55	1	1	ENSRNOP899999371		1299.66		High		54.7		6.76015e-05	High	High	57.03	48.82	3.95327e-05	0.000261792	High		56.08		4.9199e-05		High		38.49		0.0028246		High		53.59		8.72884e-05		High	66.32	4.6554e-06	1
		Accession	Description	ΣCoverage	Σ# Proteins	Σ# Unique Peptides	Σ# Peptides	Σ# PSMs	Score A2	Coverage A2	# Peptides A2	# PSM A2	Score B2	Coverage B2	# Peptides B2	# PSM B2	Score C2	Coverage C2	# Peptides C2	# PSM C2	Score D2	Coverage D2	# Peptides D2	# PSM D2	Score E2	Coverage E2	# Peptides E2	# PSM E2	Score F2	Coverage F2	# Peptides F2	# PSM F2	Score G2	Coverage G2	# Peptides G2	# PSM G2	Score H2	Coverage H2	# Peptides H2	# PSM H2	Score I2	Coverage I2	# Peptides I2	# PSM I2	Score J2	Coverage J2	# Peptides J2	# PSM J2	Score K2
		ENSRNOP899999371	NDUFS2 49 kDa-bov	86.28	1	39	39	2199	118.51	11.63	5	5	7398.63	71.63	29	213	10982.8	69.77	32	219	2785.13	58.6	23	80	12584.5	76.74	35	276	9438.43	74.19	32	246	23441.1	78.84	28	492	18833.3	80.23	28	421	2030.2	60.47	19	61	1608.98	38.6	12	49	4978.98
	GEFGVYLVSDGSSRPYR	55	1	1	ENSRNOP899999371		1888.92		High		44.97		0.000635267	High	High	56.87	43.7	4.10163e-05	0.000851053	High	High	40.99	42.84	0.00158839	0.000655195	High		42.1		0.00123015		High	High	53.6	45.49	8.70876e-05	0.000563581	High	49.38	0.000230121	0
		Accession	Description	ΣCoverage	Σ# Proteins	Σ# Unique Peptides	Σ# Peptides	Σ# PSMs	Score A2	Coverage A2	# Peptides A2	# PSM A2	Score B2	Coverage B2	# Peptides B2	# PSM B2	Score C2	Coverage C2	# Peptides C2	# PSM C2	Score D2	Coverage D2	# Peptides D2	# PSM D2	Score E2	Coverage E2	# Peptides E2	# PSM E2	Score F2	Coverage F2	# Peptides F2	# PSM F2	Score G2	Coverage G2	# Peptides G2	# PSM G2	Score H2	Coverage H2	# Peptides H2	# PSM H2	Score I2	Coverage I2	# Peptides I2	# PSM I2	Score J2	Coverage J2	# Peptides J2	# PSM J2	Score K2
		ENSRNOP899999371	NDUFS2 49 kDa-bov	86.28	1	39	39	2199	118.51	11.63	5	5	7398.63	71.63	29	213	10982.8	69.77	32	219	2785.13	58.6	23	80	12584.5	76.74	35	276	9438.43	74.19	32	246	23441.1	78.84	28	492	18833.3	80.23	28	421	2030.2	60.47	19	61	1608.98	38.6	12	49	4978.98
	APGFAHLAGLDK	22	1	1	ENSRNOP899999371		1196.64		High		45.39		0.000576709	High	High	54.27	73.77	7.46374e-05	8.37446e-07	High	High	49.89	72.18	0.000204624	3.99525e-07	High	High	65.3	73.67	5.88785e-06	2.81346e-07	High	High	61.42	75.18	1.43865e-05	6.0528e-07	High	58.11	3.08288e-05	0
		Accession	Description	ΣCoverage	Σ# Proteins	Σ# Unique Peptides	Σ# Peptides	Σ# PSMs	Score A2	Coverage A2	# Peptides A2	# PSM A2	Score B2	Coverage B2	# Peptides B2	# PSM B2	Score C2	Coverage C2	# Peptides C2	# PSM C2	Score D2	Coverage D2	# Peptides D2	# PSM D2	Score E2	Coverage E2	# Peptides E2	# PSM E2	Score F2	Coverage F2	# Peptides F2	# PSM F2	Score G2	Coverage G2	# Peptides G2	# PSM G2	Score H2	Coverage H2	# Peptides H2	# PSM H2	Score I2	Coverage I2	# Peptides I2	# PSM I2	Score J2	Coverage J2	# Peptides J2	# PSM J2	Score K2
		ENSRNOP899999371	NDUFS2 49 kDa-bov	86.28	1	39	39	2199	118.51	11.63	5	5	7398.63	71.63	29	213	10982.8	69.77	32	219	2785.13	58.6	23	80	12584.5	76.74	35	276	9438.43	74.19	32	246	23441.1	78.84	28	492	18833.3	80.23	28	421	2030.2	60.47	19	61	1608.98	38.6	12	49	4978.98
	VLFGEITR	18	1	1	ENSRNOP899999371		934.536		High		41.36		0.00145867	High	High	52.03	45.23	0.000125013	0.000598352								High		47.59		0.000162859	High	High	55.26	34.96	5.94233e-05	0.00636732	High	54.02	7.906e-05	0
		Accession	Description	ΣCoverage	Σ# Proteins	Σ# Unique Peptides	Σ# Peptides	Σ# PSMs	Score A2	Coverage A2	# Peptides A2	# PSM A2	Score B2	Coverage B2	# Peptides B2	# PSM B2	Score C2	Coverage C2	# Peptides C2	# PSM C2	Score D2	Coverage D2	# Peptides D2	# PSM D2	Score E2	Coverage E2	# Peptides E2	# PSM E2	Score F2	Coverage F2	# Peptides F2	# PSM F2	Score G2	Coverage G2	# Peptides G2	# PSM G2	Score H2	Coverage H2	# Peptides H2	# PSM H2	Score I2	Coverage I2	# Peptides I2	# PSM I2	Score J2	Coverage J2	# Peptides J2	# PSM J2	Score K2
		ENSRNOP899999371	NDUFS2 49 kDa-bov	86.28	1	39	39	2199	118.51	11.63	5	5	7398.63	71.63	29	213	10982.8	69.77	32	219	2785.13	58.6	23	80	12584.5	76.74	35	276	9438.43	74.19	32	246	23441.1	78.84	28	492	18833.3	80.23	28	421	2030.2	60.47	19	61	1608.98	38.6	12	49	4978.98
	LVLELSGEMVR	46	1	1	ENSRNOP899999371	M9(Oxidation)	1261.68		High		46.18		0.000480791	High	High	51.92	41.71	0.00012822	0.00134573	High		58.24		2.99197e-05		High	Medium	38.03	28.82	0.00314019	0.0150247	High	High	59.23	56.36	2.38208e-05	4.61271e-05	High	58.72	2.6789e-05	0
		Accession	Description	ΣCoverage	Σ# Proteins	Σ# Unique Peptides	Σ# Peptides	Σ# PSMs	Score A2	Coverage A2	# Peptides A2	# PSM A2	Score B2	Coverage B2	# Peptides B2	# PSM B2	Score C2	Coverage C2	# Peptides C2	# PSM C2	Score D2	Coverage D2	# Peptides D2	# PSM D2	Score E2	Coverage E2	# Peptides E2	# PSM E2	Score F2	Coverage F2	# Peptides F2	# PSM F2	Score G2	Coverage G2	# Peptides G2	# PSM G2	Score H2	Coverage H2	# Peptides H2	# PSM H2	Score I2	Coverage I2	# Peptides I2	# PSM I2	Score J2	Coverage J2	# Peptides J2	# PSM J2	Score K2
		ENSRNOP899999371	NDUFS2 49 kDa-bov	86.28	1	39	39	2199	118.51	11.63	5	5	7398.63	71.63	29	213	10982.8	69.77	32	219	2785.13	58.6	23	80	12584.5	76.74	35	276	9438.43	74.19	32	246	23441.1	78.84	28	492	18833.3	80.23	28	421	2030.2	60.47	19	61	1608.98	38.6	12	49	4978.98
	LVLELSGEMVRK	31	1	1	ENSRNOP899999371		1373.78		High		33.96		0.00801598	High		46.85		0.000412056		High		42.51		0.00111933		High		50.51		0.000177401		High		51.11		0.00015451		High	51.61	0.000137707	1
		Accession	Description	ΣCoverage	Σ# Proteins	Σ# Unique Peptides	Σ# Peptides	Σ# PSMs	Score A2	Coverage A2	# Peptides A2	# PSM A2	Score B2	Coverage B2	# Peptides B2	# PSM B2	Score C2	Coverage C2	# Peptides C2	# PSM C2	Score D2	Coverage D2	# Peptides D2	# PSM D2	Score E2	Coverage E2	# Peptides E2	# PSM E2	Score F2	Coverage F2	# Peptides F2	# PSM F2	Score G2	Coverage G2	# Peptides G2	# PSM G2	Score H2	Coverage H2	# Peptides H2	# PSM H2	Score I2	Coverage I2	# Peptides I2	# PSM I2	Score J2	Coverage J2	# Peptides J2	# PSM J2	Score K2
		ENSRNOP899999371	NDUFS2 49 kDa-bov	86.28	1	39	39	2199	118.51	11.63	5	5	7398.63	71.63	29	213	10982.8	69.77	32	219	2785.13	58.6	23	80	12584.5	76.74	35	276	9438.43	74.19	32	246	23441.1	78.84	28	492	18833.3	80.23	28	421	2030.2	60.47	19	61	1608.98	38.6	12	49	4978.98
	NFSLRIDEVEEMLTNNR	13	1	1	ENSRNOP899999371		2080.02		High		24.05		0.0785157	High	High	44.84	32.9	0.000654571	0.0102319	High	High	44.4	34.85	0.000724364	0.00368258	High		50.71		0.000169417		High		66.09		4.90859e-06		High	71.83	1.30905e-06	1
		Accession	Description	ΣCoverage	Σ# Proteins	Σ# Unique Peptides	Σ# Peptides	Σ# PSMs	Score A2	Coverage A2	# Peptides A2	# PSM A2	Score B2	Coverage B2	# Peptides B2	# PSM B2	Score C2	Coverage C2	# Peptides C2	# PSM C2	Score D2	Coverage D2	# Peptides D2	# PSM D2	Score E2	Coverage E2	# Peptides E2	# PSM E2	Score F2	Coverage F2	# Peptides F2	# PSM F2	Score G2	Coverage G2	# Peptides G2	# PSM G2	Score H2	Coverage H2	# Peptides H2	# PSM H2	Score I2	Coverage I2	# Peptides I2	# PSM I2	Score J2	Coverage J2	# Peptides J2	# PSM J2	Score K2
		ENSRNOP899999371	NDUFS2 49 kDa-bov	86.28	1	39	39	2199	118.51	11.63	5	5	7398.63	71.63	29	213	10982.8	69.77	32	219	2785.13	58.6	23	80	12584.5	76.74	35	276	9438.43	74.19	32	246	23441.1	78.84	28	492	18833.3	80.23	28	421	2030.2	60.47	19	61	1608.98	38.6	12	49	4978.98
	TYLQALPYFDR	12	1	1	ENSRNOP899999371		1386.71		High		48.99		0.000251743	High	High	44.18	56.12	0.000762003	4.8748e-05		Medium		27.03		0.0187254							High	High	52.58	52.75	0.000110143	0.000105915	High	52.7	0.000107141	0
		Accession	Description	ΣCoverage	Σ# Proteins	Σ# Unique Peptides	Σ# Peptides	Σ# PSMs	Score A2	Coverage A2	# Peptides A2	# PSM A2	Score B2	Coverage B2	# Peptides B2	# PSM B2	Score C2	Coverage C2	# Peptides C2	# PSM C2	Score D2	Coverage D2	# Peptides D2	# PSM D2	Score E2	Coverage E2	# Peptides E2	# PSM E2	Score F2	Coverage F2	# Peptides F2	# PSM F2	Score G2	Coverage G2	# Peptides G2	# PSM G2	Score H2	Coverage H2	# Peptides H2	# PSM H2	Score I2	Coverage I2	# Peptides I2	# PSM I2	Score J2	Coverage J2	# Peptides J2	# PSM J2	Score K2
		ENSRNOP899999371	NDUFS2 49 kDa-bov	86.28	1	39	39	2199	118.51	11.63	5	5	7398.63	71.63	29	213	10982.8	69.77	32	219	2785.13	58.6	23	80	12584.5	76.74	35	276	9438.43	74.19	32	246	23441.1	78.84	28	492	18833.3	80.23	28	421	2030.2	60.47	19	61	1608.98	38.6	12	49	4978.98
	EKMFEFYER	8	1	1	ENSRNOP899999371		1278.58							High	High	42.72	27.32	0.00106649	0.0369791	High		35.49		0.00563581		High		29.49		0.0224366		High		37.74		0.00335704		High	39.33	0.00232786	1
		Accession	Description	ΣCoverage	Σ# Proteins	Σ# Unique Peptides	Σ# Peptides	Σ# PSMs	Score A2	Coverage A2	# Peptides A2	# PSM A2	Score B2	Coverage B2	# Peptides B2	# PSM B2	Score C2	Coverage C2	# Peptides C2	# PSM C2	Score D2	Coverage D2	# Peptides D2	# PSM D2	Score E2	Coverage E2	# Peptides E2	# PSM E2	Score F2	Coverage F2	# Peptides F2	# PSM F2	Score G2	Coverage G2	# Peptides G2	# PSM G2	Score H2	Coverage H2	# Peptides H2	# PSM H2	Score I2	Coverage I2	# Peptides I2	# PSM I2	Score J2	Coverage J2	# Peptides J2	# PSM J2	Score K2
		ENSRNOP899999371	NDUFS2 49 kDa-bov	86.28	1	39	39	2199	118.51	11.63	5	5	7398.63	71.63	29	213	10982.8	69.77	32	219	2785.13	58.6	23	80	12584.5	76.74	35	276	9438.43	74.19	32	246	23441.1	78.84	28	492	18833.3	80.23	28	421	2030.2	60.47	19	61	1608.98	38.6	12	49	4978.98
	APGFAHLAGLDKMSK	7	1	1	ENSRNOP899999371		1542.81							High		40.26		0.00187913		High		43.53		0.000885027								High		35.94		0.00508109		High	35.4	0.00575382	1
		Accession	Description	ΣCoverage	Σ# Proteins	Σ# Unique Peptides	Σ# Peptides	Σ# PSMs	Score A2	Coverage A2	# Peptides A2	# PSM A2	Score B2	Coverage B2	# Peptides B2	# PSM B2	Score C2	Coverage C2	# Peptides C2	# PSM C2	Score D2	Coverage D2	# Peptides D2	# PSM D2	Score E2	Coverage E2	# Peptides E2	# PSM E2	Score F2	Coverage F2	# Peptides F2	# PSM F2	Score G2	Coverage G2	# Peptides G2	# PSM G2	Score H2	Coverage H2	# Peptides H2	# PSM H2	Score I2	Coverage I2	# Peptides I2	# PSM I2	Score J2	Coverage J2	# Peptides J2	# PSM J2	Score K2
		ENSRNOP899999371	NDUFS2 49 kDa-bov	86.28	1	39	39	2199	118.51	11.63	5	5	7398.63	71.63	29	213	10982.8	69.77	32	219	2785.13	58.6	23	80	12584.5	76.74	35	276	9438.43	74.19	32	246	23441.1	78.84	28	492	18833.3	80.23	28	421	2030.2	60.47	19	61	1608.98	38.6	12	49	4978.98
	MHAAYIRPGGVHQDLPLGLMDDIYEFSK	17	1	1	ENSRNOP899999371	M1(Oxidation)	3189.54		High		33.02		0.00995306	High	High	39.73	34.79	0.00212303	0.0066215	High		25.92		0.0510454								High	High	38.75	31.61	0.00266046	0.0137707	High	39.12	0.00244319	0
		Accession	Description	ΣCoverage	Σ# Proteins	Σ# Unique Peptides	Σ# Peptides	Σ# PSMs	Score A2	Coverage A2	# Peptides A2	# PSM A2	Score B2	Coverage B2	# Peptides B2	# PSM B2	Score C2	Coverage C2	# Peptides C2	# PSM C2	Score D2	Coverage D2	# Peptides D2	# PSM D2	Score E2	Coverage E2	# Peptides E2	# PSM E2	Score F2	Coverage F2	# Peptides F2	# PSM F2	Score G2	Coverage G2	# Peptides G2	# PSM G2	Score H2	Coverage H2	# Peptides H2	# PSM H2	Score I2	Coverage I2	# Peptides I2	# PSM I2	Score J2	Coverage J2	# Peptides J2	# PSM J2	Score K2
		ENSRNOP899999371	NDUFS2 49 kDa-bov	86.28	1	39	39	2199	118.51	11.63	5	5	7398.63	71.63	29	213	10982.8	69.77	32	219	2785.13	58.6	23	80	12584.5	76.74	35	276	9438.43	74.19	32	246	23441.1	78.84	28	492	18833.3	80.23	28	421	2030.2	60.47	19	61	1608.98	38.6	12	49	4978.98
	NFSLRIDEVEEMLTNNR	9	1	1	ENSRNOP899999371	M12(Oxidation)	2096.01							High		39.37		0.00230652		High		25		0.0630894		High		49.15		0.000242637		High		25.61		0.0548222		High	46.95	0.000402677	1
		Accession	Description	ΣCoverage	Σ# Proteins	Σ# Unique Peptides	Σ# Peptides	Σ# PSMs	Score A2	Coverage A2	# Peptides A2	# PSM A2	Score B2	Coverage B2	# Peptides B2	# PSM B2	Score C2	Coverage C2	# Peptides C2	# PSM C2	Score D2	Coverage D2	# Peptides D2	# PSM D2	Score E2	Coverage E2	# Peptides E2	# PSM E2	Score F2	Coverage F2	# Peptides F2	# PSM F2	Score G2	Coverage G2	# Peptides G2	# PSM G2	Score H2	Coverage H2	# Peptides H2	# PSM H2	Score I2	Coverage I2	# Peptides I2	# PSM I2	Score J2	Coverage J2	# Peptides J2	# PSM J2	Score K2
		ENSRNOP899999371	NDUFS2 49 kDa-bov	86.28	1	39	39	2199	118.51	11.63	5	5	7398.63	71.63	29	213	10982.8	69.77	32	219	2785.13	58.6	23	80	12584.5	76.74	35	276	9438.43	74.19	32	246	23441.1	78.84	28	492	18833.3	80.23	28	421	2030.2	60.47	19	61	1608.98	38.6	12	49	4978.98
	RWQPDIEWAEQFSGAVMYPSK	3	1	1	ENSRNOP899999371	M17(Oxidation)	2541.19							High		36.82		0.00414913		High		70.48		1.78631e-06														High	57.3	3.71498e-05	1
		Accession	Description	ΣCoverage	Σ# Proteins	Σ# Unique Peptides	Σ# Peptides	Σ# PSMs	Score A2	Coverage A2	# Peptides A2	# PSM A2	Score B2	Coverage B2	# Peptides B2	# PSM B2	Score C2	Coverage C2	# Peptides C2	# PSM C2	Score D2	Coverage D2	# Peptides D2	# PSM D2	Score E2	Coverage E2	# Peptides E2	# PSM E2	Score F2	Coverage F2	# Peptides F2	# PSM F2	Score G2	Coverage G2	# Peptides G2	# PSM G2	Score H2	Coverage H2	# Peptides H2	# PSM H2	Score I2	Coverage I2	# Peptides I2	# PSM I2	Score J2	Coverage J2	# Peptides J2	# PSM J2	Score K2
		ENSRNOP899999371	NDUFS2 49 kDa-bov	86.28	1	39	39	2199	118.51	11.63	5	5	7398.63	71.63	29	213	10982.8	69.77	32	219	2785.13	58.6	23	80	12584.5	76.74	35	276	9438.43	74.19	32	246	23441.1	78.84	28	492	18833.3	80.23	28	421	2030.2	60.47	19	61	1608.98	38.6	12	49	4978.98
	EKMFEFYER	2	1	1	ENSRNOP899999371	M3(Oxidation)	1294.58							High		28.64		0.027287								High		33.72		0.00847143											1
		Accession	Description	ΣCoverage	Σ# Proteins	Σ# Unique Peptides	Σ# Peptides	Σ# PSMs	Score A2	Coverage A2	# Peptides A2	# PSM A2	Score B2	Coverage B2	# Peptides B2	# PSM B2	Score C2	Coverage C2	# Peptides C2	# PSM C2	Score D2	Coverage D2	# Peptides D2	# PSM D2	Score E2	Coverage E2	# Peptides E2	# PSM E2	Score F2	Coverage F2	# Peptides F2	# PSM F2	Score G2	Coverage G2	# Peptides G2	# PSM G2	Score H2	Coverage H2	# Peptides H2	# PSM H2	Score I2	Coverage I2	# Peptides I2	# PSM I2	Score J2	Coverage J2	# Peptides J2	# PSM J2	Score K2
		ENSRNOP899999371	NDUFS2 49 kDa-bov	86.28	1	39	39	2199	118.51	11.63	5	5	7398.63	71.63	29	213	10982.8	69.77	32	219	2785.13	58.6	23	80	12584.5	76.74	35	276	9438.43	74.19	32	246	23441.1	78.84	28	492	18833.3	80.23	28	421	2030.2	60.47	19	61	1608.98	38.6	12	49	4978.98
	EKVVTNVTLNFGPQHPAAHGVLR	6	1	1	ENSRNOP899999371		2484.35							High		28.61		0.0274762		High		29.37		0.0230652								High		29.68		0.0214762		High	29.33	0.0232786	1
		Accession	Description	ΣCoverage	Σ# Proteins	Σ# Unique Peptides	Σ# Peptides	Σ# PSMs	Score A2	Coverage A2	# Peptides A2	# PSM A2	Score B2	Coverage B2	# Peptides B2	# PSM B2	Score C2	Coverage C2	# Peptides C2	# PSM C2	Score D2	Coverage D2	# Peptides D2	# PSM D2	Score E2	Coverage E2	# Peptides E2	# PSM E2	Score F2	Coverage F2	# Peptides F2	# PSM F2	Score G2	Coverage G2	# Peptides G2	# PSM G2	Score H2	Coverage H2	# Peptides H2	# PSM H2	Score I2	Coverage I2	# Peptides I2	# PSM I2	Score J2	Coverage J2	# Peptides J2	# PSM J2	Score K2
		ENSRNOP899999371	NDUFS2 49 kDa-bov	86.28	1	39	39	2199	118.51	11.63	5	5	7398.63	71.63	29	213	10982.8	69.77	32	219	2785.13	58.6	23	80	12584.5	76.74	35	276	9438.43	74.19	32	246	23441.1	78.84	28	492	18833.3	80.23	28	421	2030.2	60.47	19	61	1608.98	38.6	12	49	4978.98
	MFEFYER	7	1	1	ENSRNOP899999371	M1(Oxidation)	1037.44		High		32.96		0.0100915	High	High	21.34	31	0.14654	0.0158473								High		32.67		0.00219458	High	High	17.66	24.05	0.341945	0.0785157				0
		Accession	Description	ΣCoverage	Σ# Proteins	Σ# Unique Peptides	Σ# Peptides	Σ# PSMs	Score A2	Coverage A2	# Peptides A2	# PSM A2	Score B2	Coverage B2	# Peptides B2	# PSM B2	Score C2	Coverage C2	# Peptides C2	# PSM C2	Score D2	Coverage D2	# Peptides D2	# PSM D2	Score E2	Coverage E2	# Peptides E2	# PSM E2	Score F2	Coverage F2	# Peptides F2	# PSM F2	Score G2	Coverage G2	# Peptides G2	# PSM G2	Score H2	Coverage H2	# Peptides H2	# PSM H2	Score I2	Coverage I2	# Peptides I2	# PSM I2	Score J2	Coverage J2	# Peptides J2	# PSM J2	Score K2
		ENSRNOP899999371	NDUFS2 49 kDa-bov	86.28	1	39	39	2199	118.51	11.63	5	5	7398.63	71.63	29	213	10982.8	69.77	32	219	2785.13	58.6	23	80	12584.5	76.74	35	276	9438.43	74.19	32	246	23441.1	78.84	28	492	18833.3	80.23	28	421	2030.2	60.47	19	61	1608.98	38.6	12	49	4978.98
	MSKGHMLADVVAIIGTQDIVFGEIDR	7	1	1	ENSRNOP899999371		2815.44													High		110.62		1.72964e-10								High		87.42		3.61374e-08					1
		Accession	Description	ΣCoverage	Σ# Proteins	Σ# Unique Peptides	Σ# Peptides	Σ# PSMs	Score A2	Coverage A2	# Peptides A2	# PSM A2	Score B2	Coverage B2	# Peptides B2	# PSM B2	Score C2	Coverage C2	# Peptides C2	# PSM C2	Score D2	Coverage D2	# Peptides D2	# PSM D2	Score E2	Coverage E2	# Peptides E2	# PSM E2	Score F2	Coverage F2	# Peptides F2	# PSM F2	Score G2	Coverage G2	# Peptides G2	# PSM G2	Score H2	Coverage H2	# Peptides H2	# PSM H2	Score I2	Coverage I2	# Peptides I2	# PSM I2	Score J2	Coverage J2	# Peptides J2	# PSM J2	Score K2
		ENSRNOP899999371	NDUFS2 49 kDa-bov	86.28	1	39	39	2199	118.51	11.63	5	5	7398.63	71.63	29	213	10982.8	69.77	32	219	2785.13	58.6	23	80	12584.5	76.74	35	276	9438.43	74.19	32	246	23441.1	78.84	28	492	18833.3	80.23	28	421	2030.2	60.47	19	61	1608.98	38.6	12	49	4978.98
	WQPDIEWAEQFSGAVMYPSK	16	1	1	ENSRNOP899999371	M16(Oxidation)	2385.09		High		56.33		4.64469e-05		High		57.45		3.58886e-05	High	High	72.28	42.03	1.1802e-06	0.000482493							High	High	81.89	40.82	1.29109e-07	0.0016518	High	52.63	0.000108882	0
		Accession	Description	ΣCoverage	Σ# Proteins	Σ# Unique Peptides	Σ# Peptides	Σ# PSMs	Score A2	Coverage A2	# Peptides A2	# PSM A2	Score B2	Coverage B2	# Peptides B2	# PSM B2	Score C2	Coverage C2	# Peptides C2	# PSM C2	Score D2	Coverage D2	# Peptides D2	# PSM D2	Score E2	Coverage E2	# Peptides E2	# PSM E2	Score F2	Coverage F2	# Peptides F2	# PSM F2	Score G2	Coverage G2	# Peptides G2	# PSM G2	Score H2	Coverage H2	# Peptides H2	# PSM H2	Score I2	Coverage I2	# Peptides I2	# PSM I2	Score J2	Coverage J2	# Peptides J2	# PSM J2	Score K2
		ENSRNOP899999371	NDUFS2 49 kDa-bov	86.28	1	39	39	2199	118.51	11.63	5	5	7398.63	71.63	29	213	10982.8	69.77	32	219	2785.13	58.6	23	80	12584.5	76.74	35	276	9438.43	74.19	32	246	23441.1	78.84	28	492	18833.3	80.23	28	421	2030.2	60.47	19	61	1608.98	38.6	12	49	4978.98
	TSMESLIHHFKLYTEGYQVPPGATYTAIEAPK	9	1	1	ENSRNOP899999371		3579.79													High		49.06		0.000247717								High		26.74		0.042685		High	32.28	0.011802	1
		Accession	Description	ΣCoverage	Σ# Proteins	Σ# Unique Peptides	Σ# Peptides	Σ# PSMs	Score A2	Coverage A2	# Peptides A2	# PSM A2	Score B2	Coverage B2	# Peptides B2	# PSM B2	Score C2	Coverage C2	# Peptides C2	# PSM C2	Score D2	Coverage D2	# Peptides D2	# PSM D2	Score E2	Coverage E2	# Peptides E2	# PSM E2	Score F2	Coverage F2	# Peptides F2	# PSM F2	Score G2	Coverage G2	# Peptides G2	# PSM G2	Score H2	Coverage H2	# Peptides H2	# PSM H2	Score I2	Coverage I2	# Peptides I2	# PSM I2	Score J2	Coverage J2	# Peptides J2	# PSM J2	Score K2
		ENSRNOP899999371	NDUFS2 49 kDa-bov	86.28	1	39	39	2199	118.51	11.63	5	5	7398.63	71.63	29	213	10982.8	69.77	32	219	2785.13	58.6	23	80	12584.5	76.74	35	276	9438.43	74.19	32	246	23441.1	78.84	28	492	18833.3	80.23	28	421	2030.2	60.47	19	61	1608.98	38.6	12	49	4978.98
	IDEVEEMLTNNRIWR	4	1	1	ENSRNOP899999371		1917.95													High		41.54		0.00139945								High		40.38		0.00182792		High	35.15	0.00609476	1
		Accession	Description	ΣCoverage	Σ# Proteins	Σ# Unique Peptides	Σ# Peptides	Σ# PSMs	Score A2	Coverage A2	# Peptides A2	# PSM A2	Score B2	Coverage B2	# Peptides B2	# PSM B2	Score C2	Coverage C2	# Peptides C2	# PSM C2	Score D2	Coverage D2	# Peptides D2	# PSM D2	Score E2	Coverage E2	# Peptides E2	# PSM E2	Score F2	Coverage F2	# Peptides F2	# PSM F2	Score G2	Coverage G2	# Peptides G2	# PSM G2	Score H2	Coverage H2	# Peptides H2	# PSM H2	Score I2	Coverage I2	# Peptides I2	# PSM I2	Score J2	Coverage J2	# Peptides J2	# PSM J2	Score K2
		ENSRNOP899999371	NDUFS2 49 kDa-bov	86.28	1	39	39	2199	118.51	11.63	5	5	7398.63	71.63	29	213	10982.8	69.77	32	219	2785.13	58.6	23	80	12584.5	76.74	35	276	9438.43	74.19	32	246	23441.1	78.84	28	492	18833.3	80.23	28	421	2030.2	60.47	19	61	1608.98	38.6	12	49	4978.98
	LVLELSGEMVRK	3	1	1	ENSRNOP899999371	M9(Oxidation)	1389.78													High		31.35		0.0146203								High		27.81		0.0330337		High	32.84	0.0103742	1
		Accession	Description	ΣCoverage	Σ# Proteins	Σ# Unique Peptides	Σ# Peptides	Σ# PSMs	Score A2	Coverage A2	# Peptides A2	# PSM A2	Score B2	Coverage B2	# Peptides B2	# PSM B2	Score C2	Coverage C2	# Peptides C2	# PSM C2	Score D2	Coverage D2	# Peptides D2	# PSM D2	Score E2	Coverage E2	# Peptides E2	# PSM E2	Score F2	Coverage F2	# Peptides F2	# PSM F2	Score G2	Coverage G2	# Peptides G2	# PSM G2	Score H2	Coverage H2	# Peptides H2	# PSM H2	Score I2	Coverage I2	# Peptides I2	# PSM I2	Score J2	Coverage J2	# Peptides J2	# PSM J2	Score K2
		ENSRNOP899999371	NDUFS2 49 kDa-bov	86.28	1	39	39	2199	118.51	11.63	5	5	7398.63	71.63	29	213	10982.8	69.77	32	219	2785.13	58.6	23	80	12584.5	76.74	35	276	9438.43	74.19	32	246	23441.1	78.84	28	492	18833.3	80.23	28	421	2030.2	60.47	19	61	1608.98	38.6	12	49	4978.98
	IIEQCLNK	6	1	1	ENSRNOP899999371		960.516		High		49.38		0.000230121		High		50.51		0.000177401	High		26.56		0.0440511		High		37.32		0.00369791			High		34.12		0.00772603	High	37.99	0.00316925	0
		Accession	Description	ΣCoverage	Σ# Proteins	Σ# Unique Peptides	Σ# Peptides	Σ# PSMs	Score A2	Coverage A2	# Peptides A2	# PSM A2	Score B2	Coverage B2	# Peptides B2	# PSM B2	Score C2	Coverage C2	# Peptides C2	# PSM C2	Score D2	Coverage D2	# Peptides D2	# PSM D2	Score E2	Coverage E2	# Peptides E2	# PSM E2	Score F2	Coverage F2	# Peptides F2	# PSM F2	Score G2	Coverage G2	# Peptides G2	# PSM G2	Score H2	Coverage H2	# Peptides H2	# PSM H2	Score I2	Coverage I2	# Peptides I2	# PSM I2	Score J2	Coverage J2	# Peptides J2	# PSM J2	Score K2
		ENSRNOP899999371	NDUFS2 49 kDa-bov	86.28	1	39	39	2199	118.51	11.63	5	5	7398.63	71.63	29	213	10982.8	69.77	32	219	2785.13	58.6	23	80	12584.5	76.74	35	276	9438.43	74.19	32	246	23441.1	78.84	28	492	18833.3	80.23	28	421	2030.2	60.47	19	61	1608.98	38.6	12	49	4978.98
	NFSLRIDEVEEMLTNNRIWR	2	1	1	ENSRNOP899999371		2535.28													High		25.02		0.0627996								High		35.29		0.00590142					2
		Accession	Description	ΣCoverage	Σ# Proteins	Σ# Unique Peptides	Σ# Peptides	Σ# PSMs	Score A2	Coverage A2	# Peptides A2	# PSM A2	Score B2	Coverage B2	# Peptides B2	# PSM B2	Score C2	Coverage C2	# Peptides C2	# PSM C2	Score D2	Coverage D2	# Peptides D2	# PSM D2	Score E2	Coverage E2	# Peptides E2	# PSM E2	Score F2	Coverage F2	# Peptides F2	# PSM F2	Score G2	Coverage G2	# Peptides G2	# PSM G2	Score H2	Coverage H2	# Peptides H2	# PSM H2	Score I2	Coverage I2	# Peptides I2	# PSM I2	Score J2	Coverage J2	# Peptides J2	# PSM J2	Score K2
		ENSRNOP899999371	NDUFS2 49 kDa-bov	86.28	1	39	39	2199	118.51	11.63	5	5	7398.63	71.63	29	213	10982.8	69.77	32	219	2785.13	58.6	23	80	12584.5	76.74	35	276	9438.43	74.19	32	246	23441.1	78.84	28	492	18833.3	80.23	28	421	2030.2	60.47	19	61	1608.98	38.6	12	49	4978.98
	MPPGEIKVDDAK	1	1	1	ENSRNOP899999371	M1(Oxidation)	1315.66																			High		37.16		0.00383669											1
		Accession	Description	ΣCoverage	Σ# Proteins	Σ# Unique Peptides	Σ# Peptides	Σ# PSMs	Score A2	Coverage A2	# Peptides A2	# PSM A2	Score B2	Coverage B2	# Peptides B2	# PSM B2	Score C2	Coverage C2	# Peptides C2	# PSM C2	Score D2	Coverage D2	# Peptides D2	# PSM D2	Score E2	Coverage E2	# Peptides E2	# PSM E2	Score F2	Coverage F2	# Peptides F2	# PSM F2	Score G2	Coverage G2	# Peptides G2	# PSM G2	Score H2	Coverage H2	# Peptides H2	# PSM H2	Score I2	Coverage I2	# Peptides I2	# PSM I2	Score J2	Coverage J2	# Peptides J2	# PSM J2	Score K2
		ENSRNOP899999371	NDUFS2 49 kDa-bov	86.28	1	39	39	2199	118.51	11.63	5	5	7398.63	71.63	29	213	10982.8	69.77	32	219	2785.13	58.6	23	80	12584.5	76.74	35	276	9438.43	74.19	32	246	23441.1	78.84	28	492	18833.3	80.23	28	421	2030.2	60.47	19	61	1608.98	38.6	12	49	4978.98
	MHAAYIRPGGVHQDLPLGLMDDIYEFSKNFSLR	1	1	1	ENSRNOP899999371		3790.87																									High		50.85		0.000164043					1
		Accession	Description	ΣCoverage	Σ# Proteins	Σ# Unique Peptides	Σ# Peptides	Σ# PSMs	Score A2	Coverage A2	# Peptides A2	# PSM A2	Score B2	Coverage B2	# Peptides B2	# PSM B2	Score C2	Coverage C2	# Peptides C2	# PSM C2	Score D2	Coverage D2	# Peptides D2	# PSM D2	Score E2	Coverage E2	# Peptides E2	# PSM E2	Score F2	Coverage F2	# Peptides F2	# PSM F2	Score G2	Coverage G2	# Peptides G2	# PSM G2	Score H2	Coverage H2	# Peptides H2	# PSM H2	Score I2	Coverage I2	# Peptides I2	# PSM I2	Score J2	Coverage J2	# Peptides J2	# PSM J2	Score K2
		ENSRNOP899999371	NDUFS2 49 kDa-bov	86.28	1	39	39	2199	118.51	11.63	5	5	7398.63	71.63	29	213	10982.8	69.77	32	219	2785.13	58.6	23	80	12584.5	76.74	35	276	9438.43	74.19	32	246	23441.1	78.84	28	492	18833.3	80.23	28	421	2030.2	60.47	19	61	1608.98	38.6	12	49	4978.98
	TYLQALPYFDRLDYVSMMCNEQAYSLAVEK	1	1	1	ENSRNOP899999371	M17(Oxidation); M18(Oxidation)	3593.66																									High		28.09		0.0309711					1
		Accession	Description	ΣCoverage	Σ# Proteins	Σ# Unique Peptides	Σ# Peptides	Σ# PSMs	Score A2	Coverage A2	# Peptides A2	# PSM A2	Score B2	Coverage B2	# Peptides B2	# PSM B2	Score C2	Coverage C2	# Peptides C2	# PSM C2	Score D2	Coverage D2	# Peptides D2	# PSM D2	Score E2	Coverage E2	# Peptides E2	# PSM E2	Score F2	Coverage F2	# Peptides F2	# PSM F2	Score G2	Coverage G2	# Peptides G2	# PSM G2	Score H2	Coverage H2	# Peptides H2	# PSM H2	Score I2	Coverage I2	# Peptides I2	# PSM I2	Score J2	Coverage J2	# Peptides J2	# PSM J2	Score K2
		ENSRNOP899999371	NDUFS2 49 kDa-bov	86.28	1	39	39	2199	118.51	11.63	5	5	7398.63	71.63	29	213	10982.8	69.77	32	219	2785.13	58.6	23	80	12584.5	76.74	35	276	9438.43	74.19	32	246	23441.1	78.84	28	492	18833.3	80.23	28	421	2030.2	60.47	19	61	1608.98	38.6	12	49	4978.98
	ILNHIMAVTTHALDIGAMTPFFWMFEER	12	1	1	ENSRNOP899999371		3291.62		High		73.78		8.35519e-07		High		66.63		4.33468e-06								High		43.62		0.000771256		High		25.28		0.0591502				0
		Accession	Description	ΣCoverage	Σ# Proteins	Σ# Unique Peptides	Σ# Peptides	Σ# PSMs	Score A2	Coverage A2	# Peptides A2	# PSM A2	Score B2	Coverage B2	# Peptides B2	# PSM B2	Score C2	Coverage C2	# Peptides C2	# PSM C2	Score D2	Coverage D2	# Peptides D2	# PSM D2	Score E2	Coverage E2	# Peptides E2	# PSM E2	Score F2	Coverage F2	# Peptides F2	# PSM F2	Score G2	Coverage G2	# Peptides G2	# PSM G2	Score H2	Coverage H2	# Peptides H2	# PSM H2	Score I2	Coverage I2	# Peptides I2	# PSM I2	Score J2	Coverage J2	# Peptides J2	# PSM J2	Score K2
		ENSRNOP899999371	NDUFS2 49 kDa-bov	86.28	1	39	39	2199	118.51	11.63	5	5	7398.63	71.63	29	213	10982.8	69.77	32	219	2785.13	58.6	23	80	12584.5	76.74	35	276	9438.43	74.19	32	246	23441.1	78.84	28	492	18833.3	80.23	28	421	2030.2	60.47	19	61	1608.98	38.6	12	49	4978.98
	ILNHIMAVTTHALDIGAMTPFFWMFEER	6	1	1	ENSRNOP899999371	M6(Oxidation)	3307.61		High		32.29		0.0117749		High		44.4		0.000724364														High		27.58		0.0348302				0
		Accession	Description	ΣCoverage	Σ# Proteins	Σ# Unique Peptides	Σ# Peptides	Σ# PSMs	Score A2	Coverage A2	# Peptides A2	# PSM A2	Score B2	Coverage B2	# Peptides B2	# PSM B2	Score C2	Coverage C2	# Peptides C2	# PSM C2	Score D2	Coverage D2	# Peptides D2	# PSM D2	Score E2	Coverage E2	# Peptides E2	# PSM E2	Score F2	Coverage F2	# Peptides F2	# PSM F2	Score G2	Coverage G2	# Peptides G2	# PSM G2	Score H2	Coverage H2	# Peptides H2	# PSM H2	Score I2	Coverage I2	# Peptides I2	# PSM I2	Score J2	Coverage J2	# Peptides J2	# PSM J2	Score K2
		ENSRNOP899999371	NDUFS2 49 kDa-bov	86.28	1	39	39	2199	118.51	11.63	5	5	7398.63	71.63	29	213	10982.8	69.77	32	219	2785.13	58.6	23	80	12584.5	76.74	35	276	9438.43	74.19	32	246	23441.1	78.84	28	492	18833.3	80.23	28	421	2030.2	60.47	19	61	1608.98	38.6	12	49	4978.98
	LLNIQPPPRAQWIRVLFGEITRILNHIMAVTTHALDIGAMTPFFWMFEER	1	1	1	ENSRNOP899999371		5890.12								High		22.21		0.119938																						3
		Accession	Description	ΣCoverage	Σ# Proteins	Σ# Unique Peptides	Σ# Peptides	Σ# PSMs	Score A2	Coverage A2	# Peptides A2	# PSM A2	Score B2	Coverage B2	# Peptides B2	# PSM B2	Score C2	Coverage C2	# Peptides C2	# PSM C2	Score D2	Coverage D2	# Peptides D2	# PSM D2	Score E2	Coverage E2	# Peptides E2	# PSM E2	Score F2	Coverage F2	# Peptides F2	# PSM F2	Score G2	Coverage G2	# Peptides G2	# PSM G2	Score H2	Coverage H2	# Peptides H2	# PSM H2	Score I2	Coverage I2	# Peptides I2	# PSM I2	Score J2	Coverage J2	# Peptides J2	# PSM J2	Score K2
		ENSRNOP899999371	NDUFS2 49 kDa-bov	86.28	1	39	39	2199	118.51	11.63	5	5	7398.63	71.63	29	213	10982.8	69.77	32	219	2785.13	58.6	23	80	12584.5	76.74	35	276	9438.43	74.19	32	246	23441.1	78.84	28	492	18833.3	80.23	28	421	2030.2	60.47	19	61	1608.98	38.6	12	49	4978.98
	AQWIRVLFGEITRILNHIMAVTTHALDIGAMTPFFWMFEER	1	1	1	ENSRNOP899999371		4861.49																				Medium		27.69		0.0276601										2
		Accession	Description	ΣCoverage	Σ# Proteins	Σ# Unique Peptides	Σ# Peptides	Σ# PSMs	Score A2	Coverage A2	# Peptides A2	# PSM A2	Score B2	Coverage B2	# Peptides B2	# PSM B2	Score C2	Coverage C2	# Peptides C2	# PSM C2	Score D2	Coverage D2	# Peptides D2	# PSM D2	Score E2	Coverage E2	# Peptides E2	# PSM E2	Score F2	Coverage F2	# Peptides F2	# PSM F2	Score G2	Coverage G2	# Peptides G2	# PSM G2	Score H2	Coverage H2	# Peptides H2	# PSM H2	Score I2	Coverage I2	# Peptides I2	# PSM I2	Score J2	Coverage J2	# Peptides J2	# PSM J2	Score K2
		ENSRNOP899999371	NDUFS2 49 kDa-bov	86.28	1	39	39	2199	118.51	11.63	5	5	7398.63	71.63	29	213	10982.8	69.77	32	219	2785.13	58.6	23	80	12584.5	76.74	35	276	9438.43	74.19	32	246	23441.1	78.84	28	492	18833.3	80.23	28	421	2030.2	60.47	19	61	1608.98	38.6	12	49	4978.98
ENSRNOP899999352	NDUFA9 39 kda-bov	84.83	1	37	37	1293	203.43	27.86	5	6	2776.62	72.89	24	76	3696.6	72.14	28	98	1953.51	68.41	22	57	5951.97	72.89	24	161	4569.39	76.37	26	133	13075.3	75.87	27	326	8610.34	74.38	28	245	1430.01	68.91	21	56	1169.99	59.7	18	42	3377.35	68.91	20
	Sequence	# PSMs	# Proteins	# Protein Groups	Protein Group Accessions	Modifications	MH+ [Da]	A2	G2	IonScore A2	IonScore G2	Exp Value A2	Exp Value G2	B2	H2	IonScore B2	IonScore H2	Exp Value B2	Exp Value H2	C2	I2	IonScore C2	IonScore I2	Exp Value C2	Exp Value I2	D2	J2	IonScore D2	IonScore J2	Exp Value D2	Exp Value J2	E2	K2	IonScore E2	IonScore K2	Exp Value E2	Exp Value K2	F2	IonScore F2	Exp Value F2	# Missed Cleavages
	NFDFEDVFVNIPR	71	1	1	ENSRNOP899999352		1611.78	High	High	69.24	84.35	2.3766e-06	7.32751e-08	High	High	84.83	82.91	6.5608e-08	1.02084e-07	High	High	78.87	67.38	2.58795e-07	1.84638e-06	High	High	73.22	59.8	9.5051e-07	1.0576e-05	High	High	75.08	86.17	6.19379e-07	4.819e-08	High	85.56	5.5457e-08	0
		Accession	Description	ΣCoverage	Σ# Proteins	Σ# Unique Peptides	Σ# Peptides	Σ# PSMs	Score A2	Coverage A2	# Peptides A2	# PSM A2	Score B2	Coverage B2	# Peptides B2	# PSM B2	Score C2	Coverage C2	# Peptides C2	# PSM C2	Score D2	Coverage D2	# Peptides D2	# PSM D2	Score E2	Coverage E2	# Peptides E2	# PSM E2	Score F2	Coverage F2	# Peptides F2	# PSM F2	Score G2	Coverage G2	# Peptides G2	# PSM G2	Score H2	Coverage H2	# Peptides H2	# PSM H2	Score I2	Coverage I2	# Peptides I2	# PSM I2	Score J2	Coverage J2	# Peptides J2	# PSM J2	Score K2
		ENSRNOP899999352	NDUFA9 39 kda-bov	84.83	1	37	37	1293	203.43	27.86	5	6	2776.62	72.89	24	76	3696.6	72.14	28	98	1953.51	68.41	22	57	5951.97	72.89	24	161	4569.39	76.37	26	133	13075.3	75.87	27	326	8610.34	74.38	28	245	1430.01	68.91	21	56	1169.99	59.7	18	42	3377.35
	IHISDVMATDLPGLEDLGVQPTPLELK	46	1	1	ENSRNOP899999352		2901.53	High	High	51.55	92.35	0.000139623	1.16133e-08	High	High	68.55	84.43	2.78584e-06	7.19377e-08	High	High	61.64	50.29	1.36759e-05	0.000104765	High	High	30.63	44.2	0.0172567	0.00048094	High	High	85.07	82.83	6.20807e-08	1.03982e-07	High	69.92	2.03215e-06	0
		Accession	Description	ΣCoverage	Σ# Proteins	Σ# Unique Peptides	Σ# Peptides	Σ# PSMs	Score A2	Coverage A2	# Peptides A2	# PSM A2	Score B2	Coverage B2	# Peptides B2	# PSM B2	Score C2	Coverage C2	# Peptides C2	# PSM C2	Score D2	Coverage D2	# Peptides D2	# PSM D2	Score E2	Coverage E2	# Peptides E2	# PSM E2	Score F2	Coverage F2	# Peptides F2	# PSM F2	Score G2	Coverage G2	# Peptides G2	# PSM G2	Score H2	Coverage H2	# Peptides H2	# PSM H2	Score I2	Coverage I2	# Peptides I2	# PSM I2	Score J2	Coverage J2	# Peptides J2	# PSM J2	Score K2
		ENSRNOP899999352	NDUFA9 39 kda-bov	84.83	1	37	37	1293	203.43	27.86	5	6	2776.62	72.89	24	76	3696.6	72.14	28	98	1953.51	68.41	22	57	5951.97	72.89	24	161	4569.39	76.37	26	133	13075.3	75.87	27	326	8610.34	74.38	28	245	1430.01	68.91	21	56	1169.99	59.7	18	42	3377.35
	TYRWLSSEIEETKPAK	4	1	1	ENSRNOP899999352		1938	High		49.67		0.000215257								High		60.61		1.73363e-05																	1
		Accession	Description	ΣCoverage	Σ# Proteins	Σ# Unique Peptides	Σ# Peptides	Σ# PSMs	Score A2	Coverage A2	# Peptides A2	# PSM A2	Score B2	Coverage B2	# Peptides B2	# PSM B2	Score C2	Coverage C2	# Peptides C2	# PSM C2	Score D2	Coverage D2	# Peptides D2	# PSM D2	Score E2	Coverage E2	# Peptides E2	# PSM E2	Score F2	Coverage F2	# Peptides F2	# PSM F2	Score G2	Coverage G2	# Peptides G2	# PSM G2	Score H2	Coverage H2	# Peptides H2	# PSM H2	Score I2	Coverage I2	# Peptides I2	# PSM I2	Score J2	Coverage J2	# Peptides J2	# PSM J2	Score K2
		ENSRNOP899999352	NDUFA9 39 kda-bov	84.83	1	37	37	1293	203.43	27.86	5	6	2776.62	72.89	24	76	3696.6	72.14	28	98	1953.51	68.41	22	57	5951.97	72.89	24	161	4569.39	76.37	26	133	13075.3	75.87	27	326	8610.34	74.38	28	245	1430.01	68.91	21	56	1169.99	59.7	18	42	3377.35
	TVKQPVYVADVSK	25	1	1	ENSRNOP899999352		1433.8	High	High	42.46	26.36	0.00113229	0.0461271	High	High	74.54	34.66	7.01385e-07	0.0068227	High	Medium	66.63	22.92	4.33468e-06	0.0362459	High		48.66		0.000271617		High		60.5		1.7781e-05		High	67.07	3.91703e-06	1
		Accession	Description	ΣCoverage	Σ# Proteins	Σ# Unique Peptides	Σ# Peptides	Σ# PSMs	Score A2	Coverage A2	# Peptides A2	# PSM A2	Score B2	Coverage B2	# Peptides B2	# PSM B2	Score C2	Coverage C2	# Peptides C2	# PSM C2	Score D2	Coverage D2	# Peptides D2	# PSM D2	Score E2	Coverage E2	# Peptides E2	# PSM E2	Score F2	Coverage F2	# Peptides F2	# PSM F2	Score G2	Coverage G2	# Peptides G2	# PSM G2	Score H2	Coverage H2	# Peptides H2	# PSM H2	Score I2	Coverage I2	# Peptides I2	# PSM I2	Score J2	Coverage J2	# Peptides J2	# PSM J2	Score K2
		ENSRNOP899999352	NDUFA9 39 kda-bov	84.83	1	37	37	1293	203.43	27.86	5	6	2776.62	72.89	24	76	3696.6	72.14	28	98	1953.51	68.41	22	57	5951.97	72.89	24	161	4569.39	76.37	26	133	13075.3	75.87	27	326	8610.34	74.38	28	245	1430.01	68.91	21	56	1169.99	59.7	18	42	3377.35
	WLSSEIEETKPAK	43	1	1	ENSRNOP899999352		1517.78	High	High	28.38	65.11	0.0289705	6.15115e-06	High	High	59.36	69.7	2.31183e-05	2.13775e-06	High	High	55.73	40.83	5.33282e-05	0.000904512	High	High	55.46	66.83	5.67488e-05	2.2824e-06	High	High	71.72	80.12	1.34263e-06	1.94069e-07	High	67.28	3.73213e-06	0
		Accession	Description	ΣCoverage	Σ# Proteins	Σ# Unique Peptides	Σ# Peptides	Σ# PSMs	Score A2	Coverage A2	# Peptides A2	# PSM A2	Score B2	Coverage B2	# Peptides B2	# PSM B2	Score C2	Coverage C2	# Peptides C2	# PSM C2	Score D2	Coverage D2	# Peptides D2	# PSM D2	Score E2	Coverage E2	# Peptides E2	# PSM E2	Score F2	Coverage F2	# Peptides F2	# PSM F2	Score G2	Coverage G2	# Peptides G2	# PSM G2	Score H2	Coverage H2	# Peptides H2	# PSM H2	Score I2	Coverage I2	# Peptides I2	# PSM I2	Score J2	Coverage J2	# Peptides J2	# PSM J2	Score K2
		ENSRNOP899999352	NDUFA9 39 kda-bov	84.83	1	37	37	1293	203.43	27.86	5	6	2776.62	72.89	24	76	3696.6	72.14	28	98	1953.51	68.41	22	57	5951.97	72.89	24	161	4569.39	76.37	26	133	13075.3	75.87	27	326	8610.34	74.38	28	245	1430.01	68.91	21	56	1169.99	59.7	18	42	3377.35
	LMGDLGQLIFLEWDAR	247	1	1	ENSRNOP899999352		1876.96		High		107.73		3.36478e-10	High	High	99.38	107.06	2.30121e-09	3.92606e-10	High	High	120.89	40.66	1.62539e-11	0.00118973	High	High	80.36	84	1.83635e-07	5.65312e-08	High	High	121.11	89.18	1.5451e-11	2.40966e-08	High	100.27	1.87481e-09	0
		Accession	Description	ΣCoverage	Σ# Proteins	Σ# Unique Peptides	Σ# Peptides	Σ# PSMs	Score A2	Coverage A2	# Peptides A2	# PSM A2	Score B2	Coverage B2	# Peptides B2	# PSM B2	Score C2	Coverage C2	# Peptides C2	# PSM C2	Score D2	Coverage D2	# Peptides D2	# PSM D2	Score E2	Coverage E2	# Peptides E2	# PSM E2	Score F2	Coverage F2	# Peptides F2	# PSM F2	Score G2	Coverage G2	# Peptides G2	# PSM G2	Score H2	Coverage H2	# Peptides H2	# PSM H2	Score I2	Coverage I2	# Peptides I2	# PSM I2	Score J2	Coverage J2	# Peptides J2	# PSM J2	Score K2
		ENSRNOP899999352	NDUFA9 39 kda-bov	84.83	1	37	37	1293	203.43	27.86	5	6	2776.62	72.89	24	76	3696.6	72.14	28	98	1953.51	68.41	22	57	5951.97	72.89	24	161	4569.39	76.37	26	133	13075.3	75.87	27	326	8610.34	74.38	28	245	1430.01	68.91	21	56	1169.99	59.7	18	42	3377.35
	SSVSGVVATVFGATGFLGR	272	1	1	ENSRNOP899999352		1811.96		High		104.8		6.60627e-10	High	High	87.48	104.1	3.56415e-08	7.76169e-10	High	High	102.23	70.62	1.19387e-09	8.23614e-07	High	Medium	80.6	30.55	1.73763e-07	0.00964749	High	High	97.45	91.71	3.58886e-09	1.34573e-08	High	94.83	6.5608e-09	0
		Accession	Description	ΣCoverage	Σ# Proteins	Σ# Unique Peptides	Σ# Peptides	Σ# PSMs	Score A2	Coverage A2	# Peptides A2	# PSM A2	Score B2	Coverage B2	# Peptides B2	# PSM B2	Score C2	Coverage C2	# Peptides C2	# PSM C2	Score D2	Coverage D2	# Peptides D2	# PSM D2	Score E2	Coverage E2	# Peptides E2	# PSM E2	Score F2	Coverage F2	# Peptides F2	# PSM F2	Score G2	Coverage G2	# Peptides G2	# PSM G2	Score H2	Coverage H2	# Peptides H2	# PSM H2	Score I2	Coverage I2	# Peptides I2	# PSM I2	Score J2	Coverage J2	# Peptides J2	# PSM J2	Score K2
		ENSRNOP899999352	NDUFA9 39 kda-bov	84.83	1	37	37	1293	203.43	27.86	5	6	2776.62	72.89	24	76	3696.6	72.14	28	98	1953.51	68.41	22	57	5951.97	72.89	24	161	4569.39	76.37	26	133	13075.3	75.87	27	326	8610.34	74.38	28	245	1430.01	68.91	21	56	1169.99	59.7	18	42	3377.35
	AVQHSNVVINLIGR	34	1	1	ENSRNOP899999352		1519.87		High		62.42		1.14276e-05	High	High	84.94	80.87	6.39671e-08	1.63289e-07	High	High	53.78	42.95	8.35519e-05	0.000332203	High		47.26		0.000374936		High	High	97.91	51.31	3.22817e-09	0.000147556	High	88.84	2.60589e-08	0
		Accession	Description	ΣCoverage	Σ# Proteins	Σ# Unique Peptides	Σ# Peptides	Σ# PSMs	Score A2	Coverage A2	# Peptides A2	# PSM A2	Score B2	Coverage B2	# Peptides B2	# PSM B2	Score C2	Coverage C2	# Peptides C2	# PSM C2	Score D2	Coverage D2	# Peptides D2	# PSM D2	Score E2	Coverage E2	# Peptides E2	# PSM E2	Score F2	Coverage F2	# Peptides F2	# PSM F2	Score G2	Coverage G2	# Peptides G2	# PSM G2	Score H2	Coverage H2	# Peptides H2	# PSM H2	Score I2	Coverage I2	# Peptides I2	# PSM I2	Score J2	Coverage J2	# Peptides J2	# PSM J2	Score K2
		ENSRNOP899999352	NDUFA9 39 kda-bov	84.83	1	37	37	1293	203.43	27.86	5	6	2776.62	72.89	24	76	3696.6	72.14	28	98	1953.51	68.41	22	57	5951.97	72.89	24	161	4569.39	76.37	26	133	13075.3	75.87	27	326	8610.34	74.38	28	245	1430.01	68.91	21	56	1169.99	59.7	18	42	3377.35
	IHISDVMATDLPGLEDLGVQPTPLELK	24	1	1	ENSRNOP899999352	M7(Oxidation)	2917.53		High		59.21		2.39308e-05	High	High	79.56	49.8	2.20778e-07	0.000208909	High		76.64		4.32471e-07		High	High	53.7	50.29	8.51053e-05	0.000121603	High	High	80.19	77.04	1.90966e-07	3.94418e-07	High	87.01	3.97152e-08	0
		Accession	Description	ΣCoverage	Σ# Proteins	Σ# Unique Peptides	Σ# Peptides	Σ# PSMs	Score A2	Coverage A2	# Peptides A2	# PSM A2	Score B2	Coverage B2	# Peptides B2	# PSM B2	Score C2	Coverage C2	# Peptides C2	# PSM C2	Score D2	Coverage D2	# Peptides D2	# PSM D2	Score E2	Coverage E2	# Peptides E2	# PSM E2	Score F2	Coverage F2	# Peptides F2	# PSM F2	Score G2	Coverage G2	# Peptides G2	# PSM G2	Score H2	Coverage H2	# Peptides H2	# PSM H2	Score I2	Coverage I2	# Peptides I2	# PSM I2	Score J2	Coverage J2	# Peptides J2	# PSM J2	Score K2
		ENSRNOP899999352	NDUFA9 39 kda-bov	84.83	1	37	37	1293	203.43	27.86	5	6	2776.62	72.89	24	76	3696.6	72.14	28	98	1953.51	68.41	22	57	5951.97	72.89	24	161	4569.39	76.37	26	133	13075.3	75.87	27	326	8610.34	74.38	28	245	1430.01	68.91	21	56	1169.99	59.7	18	42	3377.35
	MGSQVIIPYR	14	1	1	ENSRNOP899999352	M1(Oxidation)	1179.62		High		86.47		4.49735e-08	High		76.24		4.74195e-07			High		35.09		0.00264829	High	High	76.97	69.01	4.00827e-07	1.07391e-06		High		61.35		1.46203e-05	High	52.56	0.000110651	0
		Accession	Description	ΣCoverage	Σ# Proteins	Σ# Unique Peptides	Σ# Peptides	Σ# PSMs	Score A2	Coverage A2	# Peptides A2	# PSM A2	Score B2	Coverage B2	# Peptides B2	# PSM B2	Score C2	Coverage C2	# Peptides C2	# PSM C2	Score D2	Coverage D2	# Peptides D2	# PSM D2	Score E2	Coverage E2	# Peptides E2	# PSM E2	Score F2	Coverage F2	# Peptides F2	# PSM F2	Score G2	Coverage G2	# Peptides G2	# PSM G2	Score H2	Coverage H2	# Peptides H2	# PSM H2	Score I2	Coverage I2	# Peptides I2	# PSM I2	Score J2	Coverage J2	# Peptides J2	# PSM J2	Score K2
		ENSRNOP899999352	NDUFA9 39 kda-bov	84.83	1	37	37	1293	203.43	27.86	5	6	2776.62	72.89	24	76	3696.6	72.14	28	98	1953.51	68.41	22	57	5951.97	72.89	24	161	4569.39	76.37	26	133	13075.3	75.87	27	326	8610.34	74.38	28	245	1430.01	68.91	21	56	1169.99	59.7	18	42	3377.35
	FIHVSHLNASMK	29	1	1	ENSRNOP899999352		1383.72		High		69.37		2.30652e-06	High	High	72.73	70.28	1.06404e-06	1.8705e-06	High	High	74.76	64.33	6.6674e-07	3.68978e-06	High		76.2		4.78582e-07		High	High	71.76	71.86	1.33032e-06	1.30004e-06	High	67.43	3.60543e-06	0
		Accession	Description	ΣCoverage	Σ# Proteins	Σ# Unique Peptides	Σ# Peptides	Σ# PSMs	Score A2	Coverage A2	# Peptides A2	# PSM A2	Score B2	Coverage B2	# Peptides B2	# PSM B2	Score C2	Coverage C2	# Peptides C2	# PSM C2	Score D2	Coverage D2	# Peptides D2	# PSM D2	Score E2	Coverage E2	# Peptides E2	# PSM E2	Score F2	Coverage F2	# Peptides F2	# PSM F2	Score G2	Coverage G2	# Peptides G2	# PSM G2	Score H2	Coverage H2	# Peptides H2	# PSM H2	Score I2	Coverage I2	# Peptides I2	# PSM I2	Score J2	Coverage J2	# Peptides J2	# PSM J2	Score K2
		ENSRNOP899999352	NDUFA9 39 kda-bov	84.83	1	37	37	1293	203.43	27.86	5	6	2776.62	72.89	24	76	3696.6	72.14	28	98	1953.51	68.41	22	57	5951.97	72.89	24	161	4569.39	76.37	26	133	13075.3	75.87	27	326	8610.34	74.38	28	245	1430.01	68.91	21	56	1169.99	59.7	18	42	3377.35
	WFLAVPLVSLGFK	44	1	1	ENSRNOP899999352		1476.86		High		71.66		1.36131e-06	High	High	71.42	53.69	1.43865e-06	8.53015e-05	High	High	71.57	45.63	1.38981e-06	0.000179227		High		48.52		6.88963e-05	High	High	71.52	59.11	1.40591e-06	2.44882e-05	High	59.11	2.44882e-05	0
		Accession	Description	ΣCoverage	Σ# Proteins	Σ# Unique Peptides	Σ# Peptides	Σ# PSMs	Score A2	Coverage A2	# Peptides A2	# PSM A2	Score B2	Coverage B2	# Peptides B2	# PSM B2	Score C2	Coverage C2	# Peptides C2	# PSM C2	Score D2	Coverage D2	# Peptides D2	# PSM D2	Score E2	Coverage E2	# Peptides E2	# PSM E2	Score F2	Coverage F2	# Peptides F2	# PSM F2	Score G2	Coverage G2	# Peptides G2	# PSM G2	Score H2	Coverage H2	# Peptides H2	# PSM H2	Score I2	Coverage I2	# Peptides I2	# PSM I2	Score J2	Coverage J2	# Peptides J2	# PSM J2	Score K2
		ENSRNOP899999352	NDUFA9 39 kda-bov	84.83	1	37	37	1293	203.43	27.86	5	6	2776.62	72.89	24	76	3696.6	72.14	28	98	1953.51	68.41	22	57	5951.97	72.89	24	161	4569.39	76.37	26	133	13075.3	75.87	27	326	8610.34	74.38	28	245	1430.01	68.91	21	56	1169.99	59.7	18	42	3377.35
	KAVQHSNVVINLIGR	32	1	1	ENSRNOP899999352		1647.96		High		82.33		1.16669e-07	High	High	71.07	92.78	1.5594e-06	1.05186e-08	High	High	38.07	40.4	0.00311141	0.00059759	High		77.57		3.49105e-07		High	High	66.65	39.76	4.31476e-06	0.00210842	High	78.29	2.95772e-07	1
		Accession	Description	ΣCoverage	Σ# Proteins	Σ# Unique Peptides	Σ# Peptides	Σ# PSMs	Score A2	Coverage A2	# Peptides A2	# PSM A2	Score B2	Coverage B2	# Peptides B2	# PSM B2	Score C2	Coverage C2	# Peptides C2	# PSM C2	Score D2	Coverage D2	# Peptides D2	# PSM D2	Score E2	Coverage E2	# Peptides E2	# PSM E2	Score F2	Coverage F2	# Peptides F2	# PSM F2	Score G2	Coverage G2	# Peptides G2	# PSM G2	Score H2	Coverage H2	# Peptides H2	# PSM H2	Score I2	Coverage I2	# Peptides I2	# PSM I2	Score J2	Coverage J2	# Peptides J2	# PSM J2	Score K2
		ENSRNOP899999352	NDUFA9 39 kda-bov	84.83	1	37	37	1293	203.43	27.86	5	6	2776.62	72.89	24	76	3696.6	72.14	28	98	1953.51	68.41	22	57	5951.97	72.89	24	161	4569.39	76.37	26	133	13075.3	75.87	27	326	8610.34	74.38	28	245	1430.01	68.91	21	56	1169.99	59.7	18	42	3377.35
	MGSQVIIPYR	25	1	1	ENSRNOP899999352		1163.63		High		57.55		3.50717e-05	High	High	61.54	57.11	1.39945e-05	3.88112e-05	High	High	64.17	61.01	7.63759e-06	7.29101e-06	High	High	78.3	77.48	2.95091e-07	1.89368e-07	High	High	83.46	76.99	8.99408e-08	3.98985e-07	High	83.63	8.64881e-08	0
		Accession	Description	ΣCoverage	Σ# Proteins	Σ# Unique Peptides	Σ# Peptides	Σ# PSMs	Score A2	Coverage A2	# Peptides A2	# PSM A2	Score B2	Coverage B2	# Peptides B2	# PSM B2	Score C2	Coverage C2	# Peptides C2	# PSM C2	Score D2	Coverage D2	# Peptides D2	# PSM D2	Score E2	Coverage E2	# Peptides E2	# PSM E2	Score F2	Coverage F2	# Peptides F2	# PSM F2	Score G2	Coverage G2	# Peptides G2	# PSM G2	Score H2	Coverage H2	# Peptides H2	# PSM H2	Score I2	Coverage I2	# Peptides I2	# PSM I2	Score J2	Coverage J2	# Peptides J2	# PSM J2	Score K2
		ENSRNOP899999352	NDUFA9 39 kda-bov	84.83	1	37	37	1293	203.43	27.86	5	6	2776.62	72.89	24	76	3696.6	72.14	28	98	1953.51	68.41	22	57	5951.97	72.89	24	161	4569.39	76.37	26	133	13075.3	75.87	27	326	8610.34	74.38	28	245	1430.01	68.91	21	56	1169.99	59.7	18	42	3377.35
	YVVNHLGR	24	1	1	ENSRNOP899999352		957.526		High		62.15		1.21606e-05	High	High	60.39	62.2	1.82371e-05	1.20214e-05	High	High	54.67	37.65	6.80701e-05	0.0012283	High	High	62.78	60.35	1.05186e-05	6.59639e-06	High	High	53.08	60.08	9.8165e-05	1.95865e-05	High	53.96	8.01598e-05	0
		Accession	Description	ΣCoverage	Σ# Proteins	Σ# Unique Peptides	Σ# Peptides	Σ# PSMs	Score A2	Coverage A2	# Peptides A2	# PSM A2	Score B2	Coverage B2	# Peptides B2	# PSM B2	Score C2	Coverage C2	# Peptides C2	# PSM C2	Score D2	Coverage D2	# Peptides D2	# PSM D2	Score E2	Coverage E2	# Peptides E2	# PSM E2	Score F2	Coverage F2	# Peptides F2	# PSM F2	Score G2	Coverage G2	# Peptides G2	# PSM G2	Score H2	Coverage H2	# Peptides H2	# PSM H2	Score I2	Coverage I2	# Peptides I2	# PSM I2	Score J2	Coverage J2	# Peptides J2	# PSM J2	Score K2
		ENSRNOP899999352	NDUFA9 39 kda-bov	84.83	1	37	37	1293	203.43	27.86	5	6	2776.62	72.89	24	76	3696.6	72.14	28	98	1953.51	68.41	22	57	5951.97	72.89	24	161	4569.39	76.37	26	133	13075.3	75.87	27	326	8610.34	74.38	28	245	1430.01	68.91	21	56	1169.99	59.7	18	42	3377.35
	LFGLSPFEPWTTK	36	1	1	ENSRNOP899999352		1522.8		High		64.6		6.91762e-06	High	High	52.23	59.77	0.000119387	2.10357e-05	High	Medium	59.99	26.52	1.99966e-05	0.0254042	High	High	48.21	44.31	0.00030127	0.000383655	High	High	59.81	65.5	2.08428e-05	5.62285e-06	High	72.15	1.21606e-06	0
		Accession	Description	ΣCoverage	Σ# Proteins	Σ# Unique Peptides	Σ# Peptides	Σ# PSMs	Score A2	Coverage A2	# Peptides A2	# PSM A2	Score B2	Coverage B2	# Peptides B2	# PSM B2	Score C2	Coverage C2	# Peptides C2	# PSM C2	Score D2	Coverage D2	# Peptides D2	# PSM D2	Score E2	Coverage E2	# Peptides E2	# PSM E2	Score F2	Coverage F2	# Peptides F2	# PSM F2	Score G2	Coverage G2	# Peptides G2	# PSM G2	Score H2	Coverage H2	# Peptides H2	# PSM H2	Score I2	Coverage I2	# Peptides I2	# PSM I2	Score J2	Coverage J2	# Peptides J2	# PSM J2	Score K2
		ENSRNOP899999352	NDUFA9 39 kda-bov	84.83	1	37	37	1293	203.43	27.86	5	6	2776.62	72.89	24	76	3696.6	72.14	28	98	1953.51	68.41	22	57	5951.97	72.89	24	161	4569.39	76.37	26	133	13075.3	75.87	27	326	8610.34	74.38	28	245	1430.01	68.91	21	56	1169.99	59.7	18	42	3377.35
	QPVYVADVSK	35	1	1	ENSRNOP899999352		1105.59		High		51.77		0.000132726	High	High	51.36	51.38	0.000145867	0.000145197	High	High	51.6	61.81	0.000138025	6.6247e-06	High		49.28		0.000235481		High	High	42.54	33.52	0.00111162	0.00887067	High	49.79	0.00020939	0
		Accession	Description	ΣCoverage	Σ# Proteins	Σ# Unique Peptides	Σ# Peptides	Σ# PSMs	Score A2	Coverage A2	# Peptides A2	# PSM A2	Score B2	Coverage B2	# Peptides B2	# PSM B2	Score C2	Coverage C2	# Peptides C2	# PSM C2	Score D2	Coverage D2	# Peptides D2	# PSM D2	Score E2	Coverage E2	# Peptides E2	# PSM E2	Score F2	Coverage F2	# Peptides F2	# PSM F2	Score G2	Coverage G2	# Peptides G2	# PSM G2	Score H2	Coverage H2	# Peptides H2	# PSM H2	Score I2	Coverage I2	# Peptides I2	# PSM I2	Score J2	Coverage J2	# Peptides J2	# PSM J2	Score K2
		ENSRNOP899999352	NDUFA9 39 kda-bov	84.83	1	37	37	1293	203.43	27.86	5	6	2776.62	72.89	24	76	3696.6	72.14	28	98	1953.51	68.41	22	57	5951.97	72.89	24	161	4569.39	76.37	26	133	13075.3	75.87	27	326	8610.34	74.38	28	245	1430.01	68.91	21	56	1169.99	59.7	18	42	3377.35
	GIANATKNPDAIGK	25	1	1	ENSRNOP899999352		1369.74		High		31.5		0.014124	High	High	48.11	55.09	0.000308288	6.17955e-05	High	High	57.85	45.47	3.27308e-05	0.000212844	High		53.26		9.41795e-05		High		71.27		1.48921e-06		High	82.67	1.07884e-07	1
		Accession	Description	ΣCoverage	Σ# Proteins	Σ# Unique Peptides	Σ# Peptides	Σ# PSMs	Score A2	Coverage A2	# Peptides A2	# PSM A2	Score B2	Coverage B2	# Peptides B2	# PSM B2	Score C2	Coverage C2	# Peptides C2	# PSM C2	Score D2	Coverage D2	# Peptides D2	# PSM D2	Score E2	Coverage E2	# Peptides E2	# PSM E2	Score F2	Coverage F2	# Peptides F2	# PSM F2	Score G2	Coverage G2	# Peptides G2	# PSM G2	Score H2	Coverage H2	# Peptides H2	# PSM H2	Score I2	Coverage I2	# Peptides I2	# PSM I2	Score J2	Coverage J2	# Peptides J2	# PSM J2	Score K2
		ENSRNOP899999352	NDUFA9 39 kda-bov	84.83	1	37	37	1293	203.43	27.86	5	6	2776.62	72.89	24	76	3696.6	72.14	28	98	1953.51	68.41	22	57	5951.97	72.89	24	161	4569.39	76.37	26	133	13075.3	75.87	27	326	8610.34	74.38	28	245	1430.01	68.91	21	56	1169.99	59.7	18	42	3377.35
	FVYSWIGR	24	1	1	ENSRNOP899999352		1027.54		High		46.1		0.00048973	High	High	41.48	39.11	0.00141892	0.00244882	High	High	35.5	41.47	0.00562285	0.000467093	High	High	36.44	28.8	0.00452852	0.00678902	High	High	40.23	25.76	0.00189215	0.052961	High	41.19	0.0015169	0
		Accession	Description	ΣCoverage	Σ# Proteins	Σ# Unique Peptides	Σ# Peptides	Σ# PSMs	Score A2	Coverage A2	# Peptides A2	# PSM A2	Score B2	Coverage B2	# Peptides B2	# PSM B2	Score C2	Coverage C2	# Peptides C2	# PSM C2	Score D2	Coverage D2	# Peptides D2	# PSM D2	Score E2	Coverage E2	# Peptides E2	# PSM E2	Score F2	Coverage F2	# Peptides F2	# PSM F2	Score G2	Coverage G2	# Peptides G2	# PSM G2	Score H2	Coverage H2	# Peptides H2	# PSM H2	Score I2	Coverage I2	# Peptides I2	# PSM I2	Score J2	Coverage J2	# Peptides J2	# PSM J2	Score K2
		ENSRNOP899999352	NDUFA9 39 kda-bov	84.83	1	37	37	1293	203.43	27.86	5	6	2776.62	72.89	24	76	3696.6	72.14	28	98	1953.51	68.41	22	57	5951.97	72.89	24	161	4569.39	76.37	26	133	13075.3	75.87	27	326	8610.34	74.38	28	245	1430.01	68.91	21	56	1169.99	59.7	18	42	3377.35
	LMGDLGQLIFLEWDAR	32	1	1	ENSRNOP899999352	M2(Oxidation)	1892.96		High		106.74		4.22626e-10	High	High	40.99	103.1	0.00158839	9.77139e-10	High	High	99.8	49.63	2.08909e-09	0.000150272							High	High	99.31	105.53	2.3386e-09	5.58414e-10	High	44.85	0.000653065	0
		Accession	Description	ΣCoverage	Σ# Proteins	Σ# Unique Peptides	Σ# Peptides	Σ# PSMs	Score A2	Coverage A2	# Peptides A2	# PSM A2	Score B2	Coverage B2	# Peptides B2	# PSM B2	Score C2	Coverage C2	# Peptides C2	# PSM C2	Score D2	Coverage D2	# Peptides D2	# PSM D2	Score E2	Coverage E2	# Peptides E2	# PSM E2	Score F2	Coverage F2	# Peptides F2	# PSM F2	Score G2	Coverage G2	# Peptides G2	# PSM G2	Score H2	Coverage H2	# Peptides H2	# PSM H2	Score I2	Coverage I2	# Peptides I2	# PSM I2	Score J2	Coverage J2	# Peptides J2	# PSM J2	Score K2
		ENSRNOP899999352	NDUFA9 39 kda-bov	84.83	1	37	37	1293	203.43	27.86	5	6	2776.62	72.89	24	76	3696.6	72.14	28	98	1953.51	68.41	22	57	5951.97	72.89	24	161	4569.39	76.37	26	133	13075.3	75.87	27	326	8610.34	74.38	28	245	1430.01	68.91	21	56	1169.99	59.7	18	42	3377.35
	KAVQHSNVVINLIGREWETR	16	1	1	ENSRNOP899999352		2349.28		High		60.61		1.73363e-05	High	High	39.44	51.66	0.00226964	0.000136131	High		45.17		0.000606676		High		45.8		0.000524755		High		41.02		0.00157745		High	41.03	0.00157383	2
		Accession	Description	ΣCoverage	Σ# Proteins	Σ# Unique Peptides	Σ# Peptides	Σ# PSMs	Score A2	Coverage A2	# Peptides A2	# PSM A2	Score B2	Coverage B2	# Peptides B2	# PSM B2	Score C2	Coverage C2	# Peptides C2	# PSM C2	Score D2	Coverage D2	# Peptides D2	# PSM D2	Score E2	Coverage E2	# Peptides E2	# PSM E2	Score F2	Coverage F2	# Peptides F2	# PSM F2	Score G2	Coverage G2	# Peptides G2	# PSM G2	Score H2	Coverage H2	# Peptides H2	# PSM H2	Score I2	Coverage I2	# Peptides I2	# PSM I2	Score J2	Coverage J2	# Peptides J2	# PSM J2	Score K2
		ENSRNOP899999352	NDUFA9 39 kda-bov	84.83	1	37	37	1293	203.43	27.86	5	6	2776.62	72.89	24	76	3696.6	72.14	28	98	1953.51	68.41	22	57	5951.97	72.89	24	161	4569.39	76.37	26	133	13075.3	75.87	27	326	8610.34	74.38	28	245	1430.01	68.91	21	56	1169.99	59.7	18	42	3377.35
	YIFGMTHR	9	1	1	ENSRNOP899999352		1024.5							High	High	30.3	21.92	0.018619	0.12822	High	High	35.66	31.84	0.00541947	0.00428947	High		26.34		0.0463401		High		46.67		0.000429493		High	35.12	0.00613701	0
		Accession	Description	ΣCoverage	Σ# Proteins	Σ# Unique Peptides	Σ# Peptides	Σ# PSMs	Score A2	Coverage A2	# Peptides A2	# PSM A2	Score B2	Coverage B2	# Peptides B2	# PSM B2	Score C2	Coverage C2	# Peptides C2	# PSM C2	Score D2	Coverage D2	# Peptides D2	# PSM D2	Score E2	Coverage E2	# Peptides E2	# PSM E2	Score F2	Coverage F2	# Peptides F2	# PSM F2	Score G2	Coverage G2	# Peptides G2	# PSM G2	Score H2	Coverage H2	# Peptides H2	# PSM H2	Score I2	Coverage I2	# Peptides I2	# PSM I2	Score J2	Coverage J2	# Peptides J2	# PSM J2	Score K2
		ENSRNOP899999352	NDUFA9 39 kda-bov	84.83	1	37	37	1293	203.43	27.86	5	6	2776.62	72.89	24	76	3696.6	72.14	28	98	1953.51	68.41	22	57	5951.97	72.89	24	161	4569.39	76.37	26	133	13075.3	75.87	27	326	8610.34	74.38	28	245	1430.01	68.91	21	56	1169.99	59.7	18	42	3377.35
	TFIPYPLPR	50	1	1	ENSRNOP899999352		1103.63		High		41.21		0.00150993	High	High	30.24	33.79	0.018878	0.00833598	High	High	29.77	30.98	0.0210357	0.00833904	High	High	39.83	32.04	0.00207471	0.00653305	High	High	30.22	36.31	0.0189652	0.00466613	High	30.21	0.0190089	0
		Accession	Description	ΣCoverage	Σ# Proteins	Σ# Unique Peptides	Σ# Peptides	Σ# PSMs	Score A2	Coverage A2	# Peptides A2	# PSM A2	Score B2	Coverage B2	# Peptides B2	# PSM B2	Score C2	Coverage C2	# Peptides C2	# PSM C2	Score D2	Coverage D2	# Peptides D2	# PSM D2	Score E2	Coverage E2	# Peptides E2	# PSM E2	Score F2	Coverage F2	# Peptides F2	# PSM F2	Score G2	Coverage G2	# Peptides G2	# PSM G2	Score H2	Coverage H2	# Peptides H2	# PSM H2	Score I2	Coverage I2	# Peptides I2	# PSM I2	Score J2	Coverage J2	# Peptides J2	# PSM J2	Score K2
		ENSRNOP899999352	NDUFA9 39 kda-bov	84.83	1	37	37	1293	203.43	27.86	5	6	2776.62	72.89	24	76	3696.6	72.14	28	98	1953.51	68.41	22	57	5951.97	72.89	24	161	4569.39	76.37	26	133	13075.3	75.87	27	326	8610.34	74.38	28	245	1430.01	68.91	21	56	1169.99	59.7	18	42	3377.35
	TVFPDAIIIRPSDMFGR	13	1	1	ENSRNOP899999352		1935.02		High		26.06		0.0494261	High	High	28.33	27.68	0.029306	0.0340374								Medium		26.47		0.0290797		High		25.05		0.0623672	High	29.24	0.023766	0
		Accession	Description	ΣCoverage	Σ# Proteins	Σ# Unique Peptides	Σ# Peptides	Σ# PSMs	Score A2	Coverage A2	# Peptides A2	# PSM A2	Score B2	Coverage B2	# Peptides B2	# PSM B2	Score C2	Coverage C2	# Peptides C2	# PSM C2	Score D2	Coverage D2	# Peptides D2	# PSM D2	Score E2	Coverage E2	# Peptides E2	# PSM E2	Score F2	Coverage F2	# Peptides F2	# PSM F2	Score G2	Coverage G2	# Peptides G2	# PSM G2	Score H2	Coverage H2	# Peptides H2	# PSM H2	Score I2	Coverage I2	# Peptides I2	# PSM I2	Score J2	Coverage J2	# Peptides J2	# PSM J2	Score K2
		ENSRNOP899999352	NDUFA9 39 kda-bov	84.83	1	37	37	1293	203.43	27.86	5	6	2776.62	72.89	24	76	3696.6	72.14	28	98	1953.51	68.41	22	57	5951.97	72.89	24	161	4569.39	76.37	26	133	13075.3	75.87	27	326	8610.34	74.38	28	245	1430.01	68.91	21	56	1169.99	59.7	18	42	3377.35
	FIHVSHLNASMK	9	1	1	ENSRNOP899999352	M11(Oxidation)	1399.71							High		27.52		0.0353148			High		28.07		0.0162193							High		68.33		2.9306e-06		High	26.86	0.0411109	0
		Accession	Description	ΣCoverage	Σ# Proteins	Σ# Unique Peptides	Σ# Peptides	Σ# PSMs	Score A2	Coverage A2	# Peptides A2	# PSM A2	Score B2	Coverage B2	# Peptides B2	# PSM B2	Score C2	Coverage C2	# Peptides C2	# PSM C2	Score D2	Coverage D2	# Peptides D2	# PSM D2	Score E2	Coverage E2	# Peptides E2	# PSM E2	Score F2	Coverage F2	# Peptides F2	# PSM F2	Score G2	Coverage G2	# Peptides G2	# PSM G2	Score H2	Coverage H2	# Peptides H2	# PSM H2	Score I2	Coverage I2	# Peptides I2	# PSM I2	Score J2	Coverage J2	# Peptides J2	# PSM J2	Score K2
		ENSRNOP899999352	NDUFA9 39 kda-bov	84.83	1	37	37	1293	203.43	27.86	5	6	2776.62	72.89	24	76	3696.6	72.14	28	98	1953.51	68.41	22	57	5951.97	72.89	24	161	4569.39	76.37	26	133	13075.3	75.87	27	326	8610.34	74.38	28	245	1430.01	68.91	21	56	1169.99	59.7	18	42	3377.35
	EDRFLNHFANYR	5	1	1	ENSRNOP899999352		1581.76							High		27.32		0.0369791														High		22.97		0.100683		High	26.91	0.0406403	1
		Accession	Description	ΣCoverage	Σ# Proteins	Σ# Unique Peptides	Σ# Peptides	Σ# PSMs	Score A2	Coverage A2	# Peptides A2	# PSM A2	Score B2	Coverage B2	# Peptides B2	# PSM B2	Score C2	Coverage C2	# Peptides C2	# PSM C2	Score D2	Coverage D2	# Peptides D2	# PSM D2	Score E2	Coverage E2	# Peptides E2	# PSM E2	Score F2	Coverage F2	# Peptides F2	# PSM F2	Score G2	Coverage G2	# Peptides G2	# PSM G2	Score H2	Coverage H2	# Peptides H2	# PSM H2	Score I2	Coverage I2	# Peptides I2	# PSM I2	Score J2	Coverage J2	# Peptides J2	# PSM J2	Score K2
		ENSRNOP899999352	NDUFA9 39 kda-bov	84.83	1	37	37	1293	203.43	27.86	5	6	2776.62	72.89	24	76	3696.6	72.14	28	98	1953.51	68.41	22	57	5951.97	72.89	24	161	4569.39	76.37	26	133	13075.3	75.87	27	326	8610.34	74.38	28	245	1430.01	68.91	21	56	1169.99	59.7	18	42	3377.35
	FLNHFANYR	12	1	1	ENSRNOP899999352		1181.59		High		22.44		0.113751	High	High	26.17	41.55	0.04819	0.00139623	High	High	36.13	36.89	0.00486359	0.00175994	High		43.23		0.000948324			High		36.53		0.00443564	High	37.4	0.00363042	0
		Accession	Description	ΣCoverage	Σ# Proteins	Σ# Unique Peptides	Σ# Peptides	Σ# PSMs	Score A2	Coverage A2	# Peptides A2	# PSM A2	Score B2	Coverage B2	# Peptides B2	# PSM B2	Score C2	Coverage C2	# Peptides C2	# PSM C2	Score D2	Coverage D2	# Peptides D2	# PSM D2	Score E2	Coverage E2	# Peptides E2	# PSM E2	Score F2	Coverage F2	# Peptides F2	# PSM F2	Score G2	Coverage G2	# Peptides G2	# PSM G2	Score H2	Coverage H2	# Peptides H2	# PSM H2	Score I2	Coverage I2	# Peptides I2	# PSM I2	Score J2	Coverage J2	# Peptides J2	# PSM J2	Score K2
		ENSRNOP899999352	NDUFA9 39 kda-bov	84.83	1	37	37	1293	203.43	27.86	5	6	2776.62	72.89	24	76	3696.6	72.14	28	98	1953.51	68.41	22	57	5951.97	72.89	24	161	4569.39	76.37	26	133	13075.3	75.87	27	326	8610.34	74.38	28	245	1430.01	68.91	21	56	1169.99	59.7	18	42	3377.35
	AVQHSNVVINLIGREWETR	16	1	1	ENSRNOP899999352		2221.18		High		29.61		0.0218251	High	High	24.86	35.54	0.0651563	0.0055713	High		29.5		0.022385		High		31.82		0.0131207		High		31.38		0.0145197		High	30	0.0199506	1
		Accession	Description	ΣCoverage	Σ# Proteins	Σ# Unique Peptides	Σ# Peptides	Σ# PSMs	Score A2	Coverage A2	# Peptides A2	# PSM A2	Score B2	Coverage B2	# Peptides B2	# PSM B2	Score C2	Coverage C2	# Peptides C2	# PSM C2	Score D2	Coverage D2	# Peptides D2	# PSM D2	Score E2	Coverage E2	# Peptides E2	# PSM E2	Score F2	Coverage F2	# Peptides F2	# PSM F2	Score G2	Coverage G2	# Peptides G2	# PSM G2	Score H2	Coverage H2	# Peptides H2	# PSM H2	Score I2	Coverage I2	# Peptides I2	# PSM I2	Score J2	Coverage J2	# Peptides J2	# PSM J2	Score K2
		ENSRNOP899999352	NDUFA9 39 kda-bov	84.83	1	37	37	1293	203.43	27.86	5	6	2776.62	72.89	24	76	3696.6	72.14	28	98	1953.51	68.41	22	57	5951.97	72.89	24	161	4569.39	76.37	26	133	13075.3	75.87	27	326	8610.34	74.38	28	245	1430.01	68.91	21	56	1169.99	59.7	18	42	3377.35
	YLLFHLVK	4	1	1	ENSRNOP899999352		1032.62							High		24.31		0.0739531			High		48.43		9.40596e-05													High	32.56	0.0110651	0
		Accession	Description	ΣCoverage	Σ# Proteins	Σ# Unique Peptides	Σ# Peptides	Σ# PSMs	Score A2	Coverage A2	# Peptides A2	# PSM A2	Score B2	Coverage B2	# Peptides B2	# PSM B2	Score C2	Coverage C2	# Peptides C2	# PSM C2	Score D2	Coverage D2	# Peptides D2	# PSM D2	Score E2	Coverage E2	# Peptides E2	# PSM E2	Score F2	Coverage F2	# Peptides F2	# PSM F2	Score G2	Coverage G2	# Peptides G2	# PSM G2	Score H2	Coverage H2	# Peptides H2	# PSM H2	Score I2	Coverage I2	# Peptides I2	# PSM I2	Score J2	Coverage J2	# Peptides J2	# PSM J2	Score K2
		ENSRNOP899999352	NDUFA9 39 kda-bov	84.83	1	37	37	1293	203.43	27.86	5	6	2776.62	72.89	24	76	3696.6	72.14	28	98	1953.51	68.41	22	57	5951.97	72.89	24	161	4569.39	76.37	26	133	13075.3	75.87	27	326	8610.34	74.38	28	245	1430.01	68.91	21	56	1169.99	59.7	18	42	3377.35
	LMGDLGQLIFLEWDARDKDSIR	6	1	1	ENSRNOP899999352		2591.33		High		31		0.0158473							High		49.04		0.000248861								High		38.08		0.00310425					2
		Accession	Description	ΣCoverage	Σ# Proteins	Σ# Unique Peptides	Σ# Peptides	Σ# PSMs	Score A2	Coverage A2	# Peptides A2	# PSM A2	Score B2	Coverage B2	# Peptides B2	# PSM B2	Score C2	Coverage C2	# Peptides C2	# PSM C2	Score D2	Coverage D2	# Peptides D2	# PSM D2	Score E2	Coverage E2	# Peptides E2	# PSM E2	Score F2	Coverage F2	# Peptides F2	# PSM F2	Score G2	Coverage G2	# Peptides G2	# PSM G2	Score H2	Coverage H2	# Peptides H2	# PSM H2	Score I2	Coverage I2	# Peptides I2	# PSM I2	Score J2	Coverage J2	# Peptides J2	# PSM J2	Score K2
		ENSRNOP899999352	NDUFA9 39 kda-bov	84.83	1	37	37	1293	203.43	27.86	5	6	2776.62	72.89	24	76	3696.6	72.14	28	98	1953.51	68.41	22	57	5951.97	72.89	24	161	4569.39	76.37	26	133	13075.3	75.87	27	326	8610.34	74.38	28	245	1430.01	68.91	21	56	1169.99	59.7	18	42	3377.35
	LMGDLGQLIFLEWDARDKDSIRK	3	1	1	ENSRNOP899999352		2719.42													High		44.35		0.000732751																	3
		Accession	Description	ΣCoverage	Σ# Proteins	Σ# Unique Peptides	Σ# Peptides	Σ# PSMs	Score A2	Coverage A2	# Peptides A2	# PSM A2	Score B2	Coverage B2	# Peptides B2	# PSM B2	Score C2	Coverage C2	# Peptides C2	# PSM C2	Score D2	Coverage D2	# Peptides D2	# PSM D2	Score E2	Coverage E2	# Peptides E2	# PSM E2	Score F2	Coverage F2	# Peptides F2	# PSM F2	Score G2	Coverage G2	# Peptides G2	# PSM G2	Score H2	Coverage H2	# Peptides H2	# PSM H2	Score I2	Coverage I2	# Peptides I2	# PSM I2	Score J2	Coverage J2	# Peptides J2	# PSM J2	Score K2
		ENSRNOP899999352	NDUFA9 39 kda-bov	84.83	1	37	37	1293	203.43	27.86	5	6	2776.62	72.89	24	76	3696.6	72.14	28	98	1953.51	68.41	22	57	5951.97	72.89	24	161	4569.39	76.37	26	133	13075.3	75.87	27	326	8610.34	74.38	28	245	1430.01	68.91	21	56	1169.99	59.7	18	42	3377.35
	WLSSEIEETKPAKTVNY	2	1	1	ENSRNOP899999352		1995.01													High		37.79		0.00331861																	1
		Accession	Description	ΣCoverage	Σ# Proteins	Σ# Unique Peptides	Σ# Peptides	Σ# PSMs	Score A2	Coverage A2	# Peptides A2	# PSM A2	Score B2	Coverage B2	# Peptides B2	# PSM B2	Score C2	Coverage C2	# Peptides C2	# PSM C2	Score D2	Coverage D2	# Peptides D2	# PSM D2	Score E2	Coverage E2	# Peptides E2	# PSM E2	Score F2	Coverage F2	# Peptides F2	# PSM F2	Score G2	Coverage G2	# Peptides G2	# PSM G2	Score H2	Coverage H2	# Peptides H2	# PSM H2	Score I2	Coverage I2	# Peptides I2	# PSM I2	Score J2	Coverage J2	# Peptides J2	# PSM J2	Score K2
		ENSRNOP899999352	NDUFA9 39 kda-bov	84.83	1	37	37	1293	203.43	27.86	5	6	2776.62	72.89	24	76	3696.6	72.14	28	98	1953.51	68.41	22	57	5951.97	72.89	24	161	4569.39	76.37	26	133	13075.3	75.87	27	326	8610.34	74.38	28	245	1430.01	68.91	21	56	1169.99	59.7	18	42	3377.35
	LFGLSPFEPWTTKDKVER	3	1	1	ENSRNOP899999352		2150.13													High		34.19		0.0076025								High		34.91		0.00644105		High	31.91	0.0128516	2
		Accession	Description	ΣCoverage	Σ# Proteins	Σ# Unique Peptides	Σ# Peptides	Σ# PSMs	Score A2	Coverage A2	# Peptides A2	# PSM A2	Score B2	Coverage B2	# Peptides B2	# PSM B2	Score C2	Coverage C2	# Peptides C2	# PSM C2	Score D2	Coverage D2	# Peptides D2	# PSM D2	Score E2	Coverage E2	# Peptides E2	# PSM E2	Score F2	Coverage F2	# Peptides F2	# PSM F2	Score G2	Coverage G2	# Peptides G2	# PSM G2	Score H2	Coverage H2	# Peptides H2	# PSM H2	Score I2	Coverage I2	# Peptides I2	# PSM I2	Score J2	Coverage J2	# Peptides J2	# PSM J2	Score K2
		ENSRNOP899999352	NDUFA9 39 kda-bov	84.83	1	37	37	1293	203.43	27.86	5	6	2776.62	72.89	24	76	3696.6	72.14	28	98	1953.51	68.41	22	57	5951.97	72.89	24	161	4569.39	76.37	26	133	13075.3	75.87	27	326	8610.34	74.38	28	245	1430.01	68.91	21	56	1169.99	59.7	18	42	3377.35
	LMGDLGQLIFLEWDARDK	1	1	1	ENSRNOP899999352		2120.09													High		34.16		0.0076552																	1
		Accession	Description	ΣCoverage	Σ# Proteins	Σ# Unique Peptides	Σ# Peptides	Σ# PSMs	Score A2	Coverage A2	# Peptides A2	# PSM A2	Score B2	Coverage B2	# Peptides B2	# PSM B2	Score C2	Coverage C2	# Peptides C2	# PSM C2	Score D2	Coverage D2	# Peptides D2	# PSM D2	Score E2	Coverage E2	# Peptides E2	# PSM E2	Score F2	Coverage F2	# Peptides F2	# PSM F2	Score G2	Coverage G2	# Peptides G2	# PSM G2	Score H2	Coverage H2	# Peptides H2	# PSM H2	Score I2	Coverage I2	# Peptides I2	# PSM I2	Score J2	Coverage J2	# Peptides J2	# PSM J2	Score K2
		ENSRNOP899999352	NDUFA9 39 kda-bov	84.83	1	37	37	1293	203.43	27.86	5	6	2776.62	72.89	24	76	3696.6	72.14	28	98	1953.51	68.41	22	57	5951.97	72.89	24	161	4569.39	76.37	26	133	13075.3	75.87	27	326	8610.34	74.38	28	245	1430.01	68.91	21	56	1169.99	59.7	18	42	3377.35
	FVYSWIGRLFGLSPFEPWTTK	4	1	1	ENSRNOP899999352		2531.31								High		42.42		0.00114276	High		33.51		0.00889112			High		33.75		0.0061146										1
		Accession	Description	ΣCoverage	Σ# Proteins	Σ# Unique Peptides	Σ# Peptides	Σ# PSMs	Score A2	Coverage A2	# Peptides A2	# PSM A2	Score B2	Coverage B2	# Peptides B2	# PSM B2	Score C2	Coverage C2	# Peptides C2	# PSM C2	Score D2	Coverage D2	# Peptides D2	# PSM D2	Score E2	Coverage E2	# Peptides E2	# PSM E2	Score F2	Coverage F2	# Peptides F2	# PSM F2	Score G2	Coverage G2	# Peptides G2	# PSM G2	Score H2	Coverage H2	# Peptides H2	# PSM H2	Score I2	Coverage I2	# Peptides I2	# PSM I2	Score J2	Coverage J2	# Peptides J2	# PSM J2	Score K2
		ENSRNOP899999352	NDUFA9 39 kda-bov	84.83	1	37	37	1293	203.43	27.86	5	6	2776.62	72.89	24	76	3696.6	72.14	28	98	1953.51	68.41	22	57	5951.97	72.89	24	161	4569.39	76.37	26	133	13075.3	75.87	27	326	8610.34	74.38	28	245	1430.01	68.91	21	56	1169.99	59.7	18	42	3377.35
	LMGDLGQLIFLEWDARDKDSIR	1	1	1	ENSRNOP899999352	M2(Oxidation)	2607.33													High		27.89		0.0324307																	2
		Accession	Description	ΣCoverage	Σ# Proteins	Σ# Unique Peptides	Σ# Peptides	Σ# PSMs	Score A2	Coverage A2	# Peptides A2	# PSM A2	Score B2	Coverage B2	# Peptides B2	# PSM B2	Score C2	Coverage C2	# Peptides C2	# PSM C2	Score D2	Coverage D2	# Peptides D2	# PSM D2	Score E2	Coverage E2	# Peptides E2	# PSM E2	Score F2	Coverage F2	# Peptides F2	# PSM F2	Score G2	Coverage G2	# Peptides G2	# PSM G2	Score H2	Coverage H2	# Peptides H2	# PSM H2	Score I2	Coverage I2	# Peptides I2	# PSM I2	Score J2	Coverage J2	# Peptides J2	# PSM J2	Score K2
		ENSRNOP899999352	NDUFA9 39 kda-bov	84.83	1	37	37	1293	203.43	27.86	5	6	2776.62	72.89	24	76	3696.6	72.14	28	98	1953.51	68.41	22	57	5951.97	72.89	24	161	4569.39	76.37	26	133	13075.3	75.87	27	326	8610.34	74.38	28	245	1430.01	68.91	21	56	1169.99	59.7	18	42	3377.35
	SIEVLRR	2	1	1	ENSRNOP899999352		872.531																			High		29.7		0.0213775		High		25.24		0.0596976					1
		Accession	Description	ΣCoverage	Σ# Proteins	Σ# Unique Peptides	Σ# Peptides	Σ# PSMs	Score A2	Coverage A2	# Peptides A2	# PSM A2	Score B2	Coverage B2	# Peptides B2	# PSM B2	Score C2	Coverage C2	# Peptides C2	# PSM C2	Score D2	Coverage D2	# Peptides D2	# PSM D2	Score E2	Coverage E2	# Peptides E2	# PSM E2	Score F2	Coverage F2	# Peptides F2	# PSM F2	Score G2	Coverage G2	# Peptides G2	# PSM G2	Score H2	Coverage H2	# Peptides H2	# PSM H2	Score I2	Coverage I2	# Peptides I2	# PSM I2	Score J2	Coverage J2	# Peptides J2	# PSM J2	Score K2
		ENSRNOP899999352	NDUFA9 39 kda-bov	84.83	1	37	37	1293	203.43	27.86	5	6	2776.62	72.89	24	76	3696.6	72.14	28	98	1953.51	68.41	22	57	5951.97	72.89	24	161	4569.39	76.37	26	133	13075.3	75.87	27	326	8610.34	74.38	28	245	1430.01	68.91	21	56	1169.99	59.7	18	42	3377.35
	TFAFTGPNR	16	1	1	ENSRNOP899999352		1010.51		High		29.41		0.0228537		High		29.12		0.0244319		High		38.77		0.0014004	High	Medium	25.12	27.7	0.0613701	0.0146049		High		44.41		0.000722698	High	25.44	0.0570107	0
		Accession	Description	ΣCoverage	Σ# Proteins	Σ# Unique Peptides	Σ# Peptides	Σ# PSMs	Score A2	Coverage A2	# Peptides A2	# PSM A2	Score B2	Coverage B2	# Peptides B2	# PSM B2	Score C2	Coverage C2	# Peptides C2	# PSM C2	Score D2	Coverage D2	# Peptides D2	# PSM D2	Score E2	Coverage E2	# Peptides E2	# PSM E2	Score F2	Coverage F2	# Peptides F2	# PSM F2	Score G2	Coverage G2	# Peptides G2	# PSM G2	Score H2	Coverage H2	# Peptides H2	# PSM H2	Score I2	Coverage I2	# Peptides I2	# PSM I2	Score J2	Coverage J2	# Peptides J2	# PSM J2	Score K2
		ENSRNOP899999352	NDUFA9 39 kda-bov	84.83	1	37	37	1293	203.43	27.86	5	6	2776.62	72.89	24	76	3696.6	72.14	28	98	1953.51	68.41	22	57	5951.97	72.89	24	161	4569.39	76.37	26	133	13075.3	75.87	27	326	8610.34	74.38	28	245	1430.01	68.91	21	56	1169.99	59.7	18	42	3377.35
	TFAFTGPNRYLLFHLVKYIFGMTHR	11	1	1	ENSRNOP899999352		3029.59		High		47.39		0.000363879		High		32.21		0.0119938								Medium		31.86		0.00970926										2
		Accession	Description	ΣCoverage	Σ# Proteins	Σ# Unique Peptides	Σ# Peptides	Σ# PSMs	Score A2	Coverage A2	# Peptides A2	# PSM A2	Score B2	Coverage B2	# Peptides B2	# PSM B2	Score C2	Coverage C2	# Peptides C2	# PSM C2	Score D2	Coverage D2	# Peptides D2	# PSM D2	Score E2	Coverage E2	# Peptides E2	# PSM E2	Score F2	Coverage F2	# Peptides F2	# PSM F2	Score G2	Coverage G2	# Peptides G2	# PSM G2	Score H2	Coverage H2	# Peptides H2	# PSM H2	Score I2	Coverage I2	# Peptides I2	# PSM I2	Score J2	Coverage J2	# Peptides J2	# PSM J2	Score K2
		ENSRNOP899999352	NDUFA9 39 kda-bov	84.83	1	37	37	1293	203.43	27.86	5	6	2776.62	72.89	24	76	3696.6	72.14	28	98	1953.51	68.41	22	57	5951.97	72.89	24	161	4569.39	76.37	26	133	13075.3	75.87	27	326	8610.34	74.38	28	245	1430.01	68.91	21	56	1169.99	59.7	18	42	3377.35
	YLLFHLVKYIFGMTHR	16	1	1	ENSRNOP899999352		2038.11		High		46.27		0.00047093		High		50.5		0.00017781								High		45.73		0.000205821		High		25.4		0.0575382				1
		Accession	Description	ΣCoverage	Σ# Proteins	Σ# Unique Peptides	Σ# Peptides	Σ# PSMs	Score A2	Coverage A2	# Peptides A2	# PSM A2	Score B2	Coverage B2	# Peptides B2	# PSM B2	Score C2	Coverage C2	# Peptides C2	# PSM C2	Score D2	Coverage D2	# Peptides D2	# PSM D2	Score E2	Coverage E2	# Peptides E2	# PSM E2	Score F2	Coverage F2	# Peptides F2	# PSM F2	Score G2	Coverage G2	# Peptides G2	# PSM G2	Score H2	Coverage H2	# Peptides H2	# PSM H2	Score I2	Coverage I2	# Peptides I2	# PSM I2	Score J2	Coverage J2	# Peptides J2	# PSM J2	Score K2
		ENSRNOP899999352	NDUFA9 39 kda-bov	84.83	1	37	37	1293	203.43	27.86	5	6	2776.62	72.89	24	76	3696.6	72.14	28	98	1953.51	68.41	22	57	5951.97	72.89	24	161	4569.39	76.37	26	133	13075.3	75.87	27	326	8610.34	74.38	28	245	1430.01	68.91	21	56	1169.99	59.7	18	42	3377.35
	SSVSGVVATVFGATGFLGRYVVNHLGR	4	1	1	ENSRNOP899999352		2750.47		High		34.58		0.00694955		High		42.56		0.00110651								High		44.18		0.000492708		High		28.89		0.0257606				1
		Accession	Description	ΣCoverage	Σ# Proteins	Σ# Unique Peptides	Σ# Peptides	Σ# PSMs	Score A2	Coverage A2	# Peptides A2	# PSM A2	Score B2	Coverage B2	# Peptides B2	# PSM B2	Score C2	Coverage C2	# Peptides C2	# PSM C2	Score D2	Coverage D2	# Peptides D2	# PSM D2	Score E2	Coverage E2	# Peptides E2	# PSM E2	Score F2	Coverage F2	# Peptides F2	# PSM F2	Score G2	Coverage G2	# Peptides G2	# PSM G2	Score H2	Coverage H2	# Peptides H2	# PSM H2	Score I2	Coverage I2	# Peptides I2	# PSM I2	Score J2	Coverage J2	# Peptides J2	# PSM J2	Score K2
		ENSRNOP899999352	NDUFA9 39 kda-bov	84.83	1	37	37	1293	203.43	27.86	5	6	2776.62	72.89	24	76	3696.6	72.14	28	98	1953.51	68.41	22	57	5951.97	72.89	24	161	4569.39	76.37	26	133	13075.3	75.87	27	326	8610.34	74.38	28	245	1430.01	68.91	21	56	1169.99	59.7	18	42	3377.35
	FLNHFANYRWFLAVPLVSLGFK	4	1	1	ENSRNOP899999352		2639.43		High		26.64		0.0432471		High		28.3		0.0295091								High		32.63		0.00635808										1
		Accession	Description	ΣCoverage	Σ# Proteins	Σ# Unique Peptides	Σ# Peptides	Σ# PSMs	Score A2	Coverage A2	# Peptides A2	# PSM A2	Score B2	Coverage B2	# Peptides B2	# PSM B2	Score C2	Coverage C2	# Peptides C2	# PSM C2	Score D2	Coverage D2	# Peptides D2	# PSM D2	Score E2	Coverage E2	# Peptides E2	# PSM E2	Score F2	Coverage F2	# Peptides F2	# PSM F2	Score G2	Coverage G2	# Peptides G2	# PSM G2	Score H2	Coverage H2	# Peptides H2	# PSM H2	Score I2	Coverage I2	# Peptides I2	# PSM I2	Score J2	Coverage J2	# Peptides J2	# PSM J2	Score K2
		ENSRNOP899999352	NDUFA9 39 kda-bov	84.83	1	37	37	1293	203.43	27.86	5	6	2776.62	72.89	24	76	3696.6	72.14	28	98	1953.51	68.41	22	57	5951.97	72.89	24	161	4569.39	76.37	26	133	13075.3	75.87	27	326	8610.34	74.38	28	245	1430.01	68.91	21	56	1169.99	59.7	18	42	3377.35
ENSRNOP00000034511	NDUFB7 B18	54.01	1	12	12	1030	94.44	11.68	1	2	3270.22	54.01	12	98	2968.3	47.45	11	98	950.08	47.45	8	24	4761.72	47.45	10	118	4488.8	47.45	11	132	11229.4	45.26	7	227	8870.95	33.58	5	208	758.909	45.26	6	29	178.48	35.04	3	4	3614.27	45.26	5
	Sequence	# PSMs	# Proteins	# Protein Groups	Protein Group Accessions	Modifications	MH+ [Da]	A2	G2	IonScore A2	IonScore G2	Exp Value A2	Exp Value G2	B2	H2	IonScore B2	IonScore H2	Exp Value B2	Exp Value H2	C2	I2	IonScore C2	IonScore I2	Exp Value C2	Exp Value I2	D2	J2	IonScore D2	IonScore J2	Exp Value D2	Exp Value J2	E2	K2	IonScore E2	IonScore K2	Exp Value E2	Exp Value K2	F2	IonScore F2	Exp Value F2	# Missed Cleavages
	VAQGQGEGEVGPEMAL	14	1	1	ENSRNOP00000034511	M14(Oxidation)	1587.73	High		64.6		6.91762e-06		High		66.23		4.75288e-06		High	High	58.1	41.75	3.08999e-05	0.000487891	High		57.8		3.31098e-05		High	High	37.52	21.6	0.00353148	0.138025				0
		Accession	Description	ΣCoverage	Σ# Proteins	Σ# Unique Peptides	Σ# Peptides	Σ# PSMs	Score A2	Coverage A2	# Peptides A2	# PSM A2	Score B2	Coverage B2	# Peptides B2	# PSM B2	Score C2	Coverage C2	# Peptides C2	# PSM C2	Score D2	Coverage D2	# Peptides D2	# PSM D2	Score E2	Coverage E2	# Peptides E2	# PSM E2	Score F2	Coverage F2	# Peptides F2	# PSM F2	Score G2	Coverage G2	# Peptides G2	# PSM G2	Score H2	Coverage H2	# Peptides H2	# PSM H2	Score I2	Coverage I2	# Peptides I2	# PSM I2	Score J2	Coverage J2	# Peptides J2	# PSM J2	Score K2
		ENSRNOP00000034511	NDUFB7 B18	54.01	1	12	12	1030	94.44	11.68	1	2	3270.22	54.01	12	98	2968.3	47.45	11	98	950.08	47.45	8	24	4761.72	47.45	10	118	4488.8	47.45	11	132	11229.4	45.26	7	227	8870.95	33.58	5	208	758.909	45.26	6	29	178.48	35.04	3	4	3614.27
	VAQGQGEGEVGPEMAL	16	1	1	ENSRNOP00000034511		1571.74	High	High	42.84	33.43	0.00103742	0.00905642	High		60.7		1.69807e-05		High		49.04		0.000248861		High	Medium	49.34	25.83	0.00023225	0.0155424	High	High	55.9	32.82	5.1281e-05	0.0104221	High	50.9	0.000162165	0
		Accession	Description	ΣCoverage	Σ# Proteins	Σ# Unique Peptides	Σ# Peptides	Σ# PSMs	Score A2	Coverage A2	# Peptides A2	# PSM A2	Score B2	Coverage B2	# Peptides B2	# PSM B2	Score C2	Coverage C2	# Peptides C2	# PSM C2	Score D2	Coverage D2	# Peptides D2	# PSM D2	Score E2	Coverage E2	# Peptides E2	# PSM E2	Score F2	Coverage F2	# Peptides F2	# PSM F2	Score G2	Coverage G2	# Peptides G2	# PSM G2	Score H2	Coverage H2	# Peptides H2	# PSM H2	Score I2	Coverage I2	# Peptides I2	# PSM I2	Score J2	Coverage J2	# Peptides J2	# PSM J2	Score K2
		ENSRNOP00000034511	NDUFB7 B18	54.01	1	12	12	1030	94.44	11.68	1	2	3270.22	54.01	12	98	2968.3	47.45	11	98	950.08	47.45	8	24	4761.72	47.45	10	118	4488.8	47.45	11	132	11229.4	45.26	7	227	8870.95	33.58	5	208	758.909	45.26	6	29	178.48	35.04	3	4	3614.27
	VMVATQQEMMDAQLTLQQR	433	1	1	ENSRNOP00000034511		2221.08		High		147.35		3.67246e-14	High	High	132.86	147.16	1.03266e-12	3.83669e-14	High	High	147.17	79.9	3.82786e-14	1.42238e-07	High	High	154.65	86.84	6.83843e-15	2.82574e-08	High	High	146.53	146.73	4.43564e-14	4.23601e-14	High	132.65	1.08382e-12	0
		Accession	Description	ΣCoverage	Σ# Proteins	Σ# Unique Peptides	Σ# Peptides	Σ# PSMs	Score A2	Coverage A2	# Peptides A2	# PSM A2	Score B2	Coverage B2	# Peptides B2	# PSM B2	Score C2	Coverage C2	# Peptides C2	# PSM C2	Score D2	Coverage D2	# Peptides D2	# PSM D2	Score E2	Coverage E2	# Peptides E2	# PSM E2	Score F2	Coverage F2	# Peptides F2	# PSM F2	Score G2	Coverage G2	# Peptides G2	# PSM G2	Score H2	Coverage H2	# Peptides H2	# PSM H2	Score I2	Coverage I2	# Peptides I2	# PSM I2	Score J2	Coverage J2	# Peptides J2	# PSM J2	Score K2
		ENSRNOP00000034511	NDUFB7 B18	54.01	1	12	12	1030	94.44	11.68	1	2	3270.22	54.01	12	98	2968.3	47.45	11	98	950.08	47.45	8	24	4761.72	47.45	10	118	4488.8	47.45	11	132	11229.4	45.26	7	227	8870.95	33.58	5	208	758.909	45.26	6	29	178.48	35.04	3	4	3614.27
	ERVMVATQQEMMDAQLTLQQR	18	1	1	ENSRNOP00000034511		2506.22							High		108.38		2.89705e-10		High		96.86		4.11109e-09		High		115.04		6.2511e-11		High		79.07		2.47148e-07		High	122.22	1.19662e-11	1
		Accession	Description	ΣCoverage	Σ# Proteins	Σ# Unique Peptides	Σ# Peptides	Σ# PSMs	Score A2	Coverage A2	# Peptides A2	# PSM A2	Score B2	Coverage B2	# Peptides B2	# PSM B2	Score C2	Coverage C2	# Peptides C2	# PSM C2	Score D2	Coverage D2	# Peptides D2	# PSM D2	Score E2	Coverage E2	# Peptides E2	# PSM E2	Score F2	Coverage F2	# Peptides F2	# PSM F2	Score G2	Coverage G2	# Peptides G2	# PSM G2	Score H2	Coverage H2	# Peptides H2	# PSM H2	Score I2	Coverage I2	# Peptides I2	# PSM I2	Score J2	Coverage J2	# Peptides J2	# PSM J2	Score K2
		ENSRNOP00000034511	NDUFB7 B18	54.01	1	12	12	1030	94.44	11.68	1	2	3270.22	54.01	12	98	2968.3	47.45	11	98	950.08	47.45	8	24	4761.72	47.45	10	118	4488.8	47.45	11	132	11229.4	45.26	7	227	8870.95	33.58	5	208	758.909	45.26	6	29	178.48	35.04	3	4	3614.27
	VMVATQQEMMDAQLTLQQR	204	1	1	ENSRNOP00000034511	M10(Oxidation)	2237.08		High		169.13		2.43757e-16	High	High	105.48	84.97	5.6488e-10	6.35267e-08	High	High	75.68	59.68	5.39457e-07	1.3402e-05	High		81.12		1.54155e-07		High	High	99.45	81.17	2.26442e-09	1.5239e-07	High	125.85	5.18748e-12	0
		Accession	Description	ΣCoverage	Σ# Proteins	Σ# Unique Peptides	Σ# Peptides	Σ# PSMs	Score A2	Coverage A2	# Peptides A2	# PSM A2	Score B2	Coverage B2	# Peptides B2	# PSM B2	Score C2	Coverage C2	# Peptides C2	# PSM C2	Score D2	Coverage D2	# Peptides D2	# PSM D2	Score E2	Coverage E2	# Peptides E2	# PSM E2	Score F2	Coverage F2	# Peptides F2	# PSM F2	Score G2	Coverage G2	# Peptides G2	# PSM G2	Score H2	Coverage H2	# Peptides H2	# PSM H2	Score I2	Coverage I2	# Peptides I2	# PSM I2	Score J2	Coverage J2	# Peptides J2	# PSM J2	Score K2
		ENSRNOP00000034511	NDUFB7 B18	54.01	1	12	12	1030	94.44	11.68	1	2	3270.22	54.01	12	98	2968.3	47.45	11	98	950.08	47.45	8	24	4761.72	47.45	10	118	4488.8	47.45	11	132	11229.4	45.26	7	227	8870.95	33.58	5	208	758.909	45.26	6	29	178.48	35.04	3	4	3614.27
	YLWDASVEPDPEK	22	1	1	ENSRNOP00000034511		1548.72		High		55.65		5.43196e-05	High	High	74.24	61.97	7.51548e-07	1.26753e-05	High	High	55.14	81.24	6.10881e-05	4.92496e-08	High	High	50.62	49.47	0.000172964	6.21388e-05	High	High	50.22	67.08	0.000189652	3.90802e-06	High	60.63	1.72567e-05	0
		Accession	Description	ΣCoverage	Σ# Proteins	Σ# Unique Peptides	Σ# Peptides	Σ# PSMs	Score A2	Coverage A2	# Peptides A2	# PSM A2	Score B2	Coverage B2	# Peptides B2	# PSM B2	Score C2	Coverage C2	# Peptides C2	# PSM C2	Score D2	Coverage D2	# Peptides D2	# PSM D2	Score E2	Coverage E2	# Peptides E2	# PSM E2	Score F2	Coverage F2	# Peptides F2	# PSM F2	Score G2	Coverage G2	# Peptides G2	# PSM G2	Score H2	Coverage H2	# Peptides H2	# PSM H2	Score I2	Coverage I2	# Peptides I2	# PSM I2	Score J2	Coverage J2	# Peptides J2	# PSM J2	Score K2
		ENSRNOP00000034511	NDUFB7 B18	54.01	1	12	12	1030	94.44	11.68	1	2	3270.22	54.01	12	98	2968.3	47.45	11	98	950.08	47.45	8	24	4761.72	47.45	10	118	4488.8	47.45	11	132	11229.4	45.26	7	227	8870.95	33.58	5	208	758.909	45.26	6	29	178.48	35.04	3	4	3614.27
	ERVMVATQQEMMDAQLTLQQR	21	1	1	ENSRNOP00000034511	M12(Oxidation)	2522.22							High		69.34		2.3225e-06		High		88.96		2.53488e-08								High		79.95		2.01816e-07		High	67.89	3.24307e-06	1
		Accession	Description	ΣCoverage	Σ# Proteins	Σ# Unique Peptides	Σ# Peptides	Σ# PSMs	Score A2	Coverage A2	# Peptides A2	# PSM A2	Score B2	Coverage B2	# Peptides B2	# PSM B2	Score C2	Coverage C2	# Peptides C2	# PSM C2	Score D2	Coverage D2	# Peptides D2	# PSM D2	Score E2	Coverage E2	# Peptides E2	# PSM E2	Score F2	Coverage F2	# Peptides F2	# PSM F2	Score G2	Coverage G2	# Peptides G2	# PSM G2	Score H2	Coverage H2	# Peptides H2	# PSM H2	Score I2	Coverage I2	# Peptides I2	# PSM I2	Score J2	Coverage J2	# Peptides J2	# PSM J2	Score K2
		ENSRNOP00000034511	NDUFB7 B18	54.01	1	12	12	1030	94.44	11.68	1	2	3270.22	54.01	12	98	2968.3	47.45	11	98	950.08	47.45	8	24	4761.72	47.45	10	118	4488.8	47.45	11	132	11229.4	45.26	7	227	8870.95	33.58	5	208	758.909	45.26	6	29	178.48	35.04	3	4	3614.27
	MPSFPPNYGLPER	87	1	1	ENSRNOP00000034511		1504.72		High		84.79		6.6215e-08	High	High	65.32	57.9	5.8608e-06	3.23561e-05	High	High	59.93	44.93	2.02748e-05	0.000237811	High		27.79		0.0331861		High	High	67.83	88.22	3.28819e-06	3.00578e-08	High	65.8	5.24755e-06	0
		Accession	Description	ΣCoverage	Σ# Proteins	Σ# Unique Peptides	Σ# Peptides	Σ# PSMs	Score A2	Coverage A2	# Peptides A2	# PSM A2	Score B2	Coverage B2	# Peptides B2	# PSM B2	Score C2	Coverage C2	# Peptides C2	# PSM C2	Score D2	Coverage D2	# Peptides D2	# PSM D2	Score E2	Coverage E2	# Peptides E2	# PSM E2	Score F2	Coverage F2	# Peptides F2	# PSM F2	Score G2	Coverage G2	# Peptides G2	# PSM G2	Score H2	Coverage H2	# Peptides H2	# PSM H2	Score I2	Coverage I2	# Peptides I2	# PSM I2	Score J2	Coverage J2	# Peptides J2	# PSM J2	Score K2
		ENSRNOP00000034511	NDUFB7 B18	54.01	1	12	12	1030	94.44	11.68	1	2	3270.22	54.01	12	98	2968.3	47.45	11	98	950.08	47.45	8	24	4761.72	47.45	10	118	4488.8	47.45	11	132	11229.4	45.26	7	227	8870.95	33.58	5	208	758.909	45.26	6	29	178.48	35.04	3	4	3614.27
	MPSFPPNYGLPERK	2	1	1	ENSRNOP00000034511	M1(Oxidation)	1648.82							High		55.03		6.26551e-05		High		23.98		0.0797915																	1
		Accession	Description	ΣCoverage	Σ# Proteins	Σ# Unique Peptides	Σ# Peptides	Σ# PSMs	Score A2	Coverage A2	# Peptides A2	# PSM A2	Score B2	Coverage B2	# Peptides B2	# PSM B2	Score C2	Coverage C2	# Peptides C2	# PSM C2	Score D2	Coverage D2	# Peptides D2	# PSM D2	Score E2	Coverage E2	# Peptides E2	# PSM E2	Score F2	Coverage F2	# Peptides F2	# PSM F2	Score G2	Coverage G2	# Peptides G2	# PSM G2	Score H2	Coverage H2	# Peptides H2	# PSM H2	Score I2	Coverage I2	# Peptides I2	# PSM I2	Score J2	Coverage J2	# Peptides J2	# PSM J2	Score K2
		ENSRNOP00000034511	NDUFB7 B18	54.01	1	12	12	1030	94.44	11.68	1	2	3270.22	54.01	12	98	2968.3	47.45	11	98	950.08	47.45	8	24	4761.72	47.45	10	118	4488.8	47.45	11	132	11229.4	45.26	7	227	8870.95	33.58	5	208	758.909	45.26	6	29	178.48	35.04	3	4	3614.27
	YLWDASVEPDPEKMPSFPPNYGLPER	28	1	1	ENSRNOP00000034511		3034.43		High		48.07		0.000311141	High	High	50.4	46.32	0.000181952	0.00046554	High	High	47.78	38.72	0.000332626	0.00158446							High		48.77		0.000264824		High	44.64	0.00068542	1
		Accession	Description	ΣCoverage	Σ# Proteins	Σ# Unique Peptides	Σ# Peptides	Σ# PSMs	Score A2	Coverage A2	# Peptides A2	# PSM A2	Score B2	Coverage B2	# Peptides B2	# PSM B2	Score C2	Coverage C2	# Peptides C2	# PSM C2	Score D2	Coverage D2	# Peptides D2	# PSM D2	Score E2	Coverage E2	# Peptides E2	# PSM E2	Score F2	Coverage F2	# Peptides F2	# PSM F2	Score G2	Coverage G2	# Peptides G2	# PSM G2	Score H2	Coverage H2	# Peptides H2	# PSM H2	Score I2	Coverage I2	# Peptides I2	# PSM I2	Score J2	Coverage J2	# Peptides J2	# PSM J2	Score K2
		ENSRNOP00000034511	NDUFB7 B18	54.01	1	12	12	1030	94.44	11.68	1	2	3270.22	54.01	12	98	2968.3	47.45	11	98	950.08	47.45	8	24	4761.72	47.45	10	118	4488.8	47.45	11	132	11229.4	45.26	7	227	8870.95	33.58	5	208	758.909	45.26	6	29	178.48	35.04	3	4	3614.27
	RYLWDASVEPDPEKMPSFPPNYGLPERK	39	1	1	ENSRNOP00000034511		3318.63							High		46.31		0.000479462		High		45.89		0.00053201								High		42.8		0.0010916		High	40.58	0.00180247	3
		Accession	Description	ΣCoverage	Σ# Proteins	Σ# Unique Peptides	Σ# Peptides	Σ# PSMs	Score A2	Coverage A2	# Peptides A2	# PSM A2	Score B2	Coverage B2	# Peptides B2	# PSM B2	Score C2	Coverage C2	# Peptides C2	# PSM C2	Score D2	Coverage D2	# Peptides D2	# PSM D2	Score E2	Coverage E2	# Peptides E2	# PSM E2	Score F2	Coverage F2	# Peptides F2	# PSM F2	Score G2	Coverage G2	# Peptides G2	# PSM G2	Score H2	Coverage H2	# Peptides H2	# PSM H2	Score I2	Coverage I2	# Peptides I2	# PSM I2	Score J2	Coverage J2	# Peptides J2	# PSM J2	Score K2
		ENSRNOP00000034511	NDUFB7 B18	54.01	1	12	12	1030	94.44	11.68	1	2	3270.22	54.01	12	98	2968.3	47.45	11	98	950.08	47.45	8	24	4761.72	47.45	10	118	4488.8	47.45	11	132	11229.4	45.26	7	227	8870.95	33.58	5	208	758.909	45.26	6	29	178.48	35.04	3	4	3614.27
	VMVATQQEMMDAQLTLQQR	22	1	1	ENSRNOP00000034511	M9(Oxidation); M10(Oxidation)	2253.07							High		45.66		0.000541947		High		63.7		8.51053e-06														High	47.15	0.000384553	0
		Accession	Description	ΣCoverage	Σ# Proteins	Σ# Unique Peptides	Σ# Peptides	Σ# PSMs	Score A2	Coverage A2	# Peptides A2	# PSM A2	Score B2	Coverage B2	# Peptides B2	# PSM B2	Score C2	Coverage C2	# Peptides C2	# PSM C2	Score D2	Coverage D2	# Peptides D2	# PSM D2	Score E2	Coverage E2	# Peptides E2	# PSM E2	Score F2	Coverage F2	# Peptides F2	# PSM F2	Score G2	Coverage G2	# Peptides G2	# PSM G2	Score H2	Coverage H2	# Peptides H2	# PSM H2	Score I2	Coverage I2	# Peptides I2	# PSM I2	Score J2	Coverage J2	# Peptides J2	# PSM J2	Score K2
		ENSRNOP00000034511	NDUFB7 B18	54.01	1	12	12	1030	94.44	11.68	1	2	3270.22	54.01	12	98	2968.3	47.45	11	98	950.08	47.45	8	24	4761.72	47.45	10	118	4488.8	47.45	11	132	11229.4	45.26	7	227	8870.95	33.58	5	208	758.909	45.26	6	29	178.48	35.04	3	4	3614.27
	YLWDASVEPDPEKMPSFPPNYGLPERK	34	1	1	ENSRNOP00000034511		3162.52							High		45.55		0.000555849		High		44.02		0.0007906		Medium		27.96		0.0319122		High		39.14		0.00243196		High	31.52	0.0140591	2
		Accession	Description	ΣCoverage	Σ# Proteins	Σ# Unique Peptides	Σ# Peptides	Σ# PSMs	Score A2	Coverage A2	# Peptides A2	# PSM A2	Score B2	Coverage B2	# Peptides B2	# PSM B2	Score C2	Coverage C2	# Peptides C2	# PSM C2	Score D2	Coverage D2	# Peptides D2	# PSM D2	Score E2	Coverage E2	# Peptides E2	# PSM E2	Score F2	Coverage F2	# Peptides F2	# PSM F2	Score G2	Coverage G2	# Peptides G2	# PSM G2	Score H2	Coverage H2	# Peptides H2	# PSM H2	Score I2	Coverage I2	# Peptides I2	# PSM I2	Score J2	Coverage J2	# Peptides J2	# PSM J2	Score K2
		ENSRNOP00000034511	NDUFB7 B18	54.01	1	12	12	1030	94.44	11.68	1	2	3270.22	54.01	12	98	2968.3	47.45	11	98	950.08	47.45	8	24	4761.72	47.45	10	118	4488.8	47.45	11	132	11229.4	45.26	7	227	8870.95	33.58	5	208	758.909	45.26	6	29	178.48	35.04	3	4	3614.27
	MPSFPPNYGLPERK	37	1	1	ENSRNOP00000034511		1632.82							High		45.19		0.000603888		High		45.23		0.000598352		High		40.85		0.00164043		High		55.6		5.49486e-05		High	40.2	0.00190527	1
		Accession	Description	ΣCoverage	Σ# Proteins	Σ# Unique Peptides	Σ# Peptides	Σ# PSMs	Score A2	Coverage A2	# Peptides A2	# PSM A2	Score B2	Coverage B2	# Peptides B2	# PSM B2	Score C2	Coverage C2	# Peptides C2	# PSM C2	Score D2	Coverage D2	# Peptides D2	# PSM D2	Score E2	Coverage E2	# Peptides E2	# PSM E2	Score F2	Coverage F2	# Peptides F2	# PSM F2	Score G2	Coverage G2	# Peptides G2	# PSM G2	Score H2	Coverage H2	# Peptides H2	# PSM H2	Score I2	Coverage I2	# Peptides I2	# PSM I2	Score J2	Coverage J2	# Peptides J2	# PSM J2	Score K2
		ENSRNOP00000034511	NDUFB7 B18	54.01	1	12	12	1030	94.44	11.68	1	2	3270.22	54.01	12	98	2968.3	47.45	11	98	950.08	47.45	8	24	4761.72	47.45	10	118	4488.8	47.45	11	132	11229.4	45.26	7	227	8870.95	33.58	5	208	758.909	45.26	6	29	178.48	35.04	3	4	3614.27
	RYLWDASVEPDPEKMPSFPPNYGLPER	8	1	1	ENSRNOP00000034511		3190.53		High		48.25		0.000298508	High		43.34		0.000924606		High		41.83		0.00130905														High	36.05	0.00495401	2
		Accession	Description	ΣCoverage	Σ# Proteins	Σ# Unique Peptides	Σ# Peptides	Σ# PSMs	Score A2	Coverage A2	# Peptides A2	# PSM A2	Score B2	Coverage B2	# Peptides B2	# PSM B2	Score C2	Coverage C2	# Peptides C2	# PSM C2	Score D2	Coverage D2	# Peptides D2	# PSM D2	Score E2	Coverage E2	# Peptides E2	# PSM E2	Score F2	Coverage F2	# Peptides F2	# PSM F2	Score G2	Coverage G2	# Peptides G2	# PSM G2	Score H2	Coverage H2	# Peptides H2	# PSM H2	Score I2	Coverage I2	# Peptides I2	# PSM I2	Score J2	Coverage J2	# Peptides J2	# PSM J2	Score K2
		ENSRNOP00000034511	NDUFB7 B18	54.01	1	12	12	1030	94.44	11.68	1	2	3270.22	54.01	12	98	2968.3	47.45	11	98	950.08	47.45	8	24	4761.72	47.45	10	118	4488.8	47.45	11	132	11229.4	45.26	7	227	8870.95	33.58	5	208	758.909	45.26	6	29	178.48	35.04	3	4	3614.27
	RYLWDASVEPDPEK	18	1	1	ENSRNOP00000034511		1704.82		High		26.47		0.0449735	High	High	41.68	56.63	0.00135505	4.33468e-05	High	High	42.78	29.28	0.00105186	0.0135737	High		46.96		0.000401751		High	High	45.57	28.71	0.000553295	0.0268508	High	46.75	0.000421654	1
		Accession	Description	ΣCoverage	Σ# Proteins	Σ# Unique Peptides	Σ# Peptides	Σ# PSMs	Score A2	Coverage A2	# Peptides A2	# PSM A2	Score B2	Coverage B2	# Peptides B2	# PSM B2	Score C2	Coverage C2	# Peptides C2	# PSM C2	Score D2	Coverage D2	# Peptides D2	# PSM D2	Score E2	Coverage E2	# Peptides E2	# PSM E2	Score F2	Coverage F2	# Peptides F2	# PSM F2	Score G2	Coverage G2	# Peptides G2	# PSM G2	Score H2	Coverage H2	# Peptides H2	# PSM H2	Score I2	Coverage I2	# Peptides I2	# PSM I2	Score J2	Coverage J2	# Peptides J2	# PSM J2	Score K2
		ENSRNOP00000034511	NDUFB7 B18	54.01	1	12	12	1030	94.44	11.68	1	2	3270.22	54.01	12	98	2968.3	47.45	11	98	950.08	47.45	8	24	4761.72	47.45	10	118	4488.8	47.45	11	132	11229.4	45.26	7	227	8870.95	33.58	5	208	758.909	45.26	6	29	178.48	35.04	3	4	3614.27
	DYCAHYLIR	1	1	1	ENSRNOP00000034511		1153.54							High		34.09		0.00777959																							0
		Accession	Description	ΣCoverage	Σ# Proteins	Σ# Unique Peptides	Σ# Peptides	Σ# PSMs	Score A2	Coverage A2	# Peptides A2	# PSM A2	Score B2	Coverage B2	# Peptides B2	# PSM B2	Score C2	Coverage C2	# Peptides C2	# PSM C2	Score D2	Coverage D2	# Peptides D2	# PSM D2	Score E2	Coverage E2	# Peptides E2	# PSM E2	Score F2	Coverage F2	# Peptides F2	# PSM F2	Score G2	Coverage G2	# Peptides G2	# PSM G2	Score H2	Coverage H2	# Peptides H2	# PSM H2	Score I2	Coverage I2	# Peptides I2	# PSM I2	Score J2	Coverage J2	# Peptides J2	# PSM J2	Score K2
		ENSRNOP00000034511	NDUFB7 B18	54.01	1	12	12	1030	94.44	11.68	1	2	3270.22	54.01	12	98	2968.3	47.45	11	98	950.08	47.45	8	24	4761.72	47.45	10	118	4488.8	47.45	11	132	11229.4	45.26	7	227	8870.95	33.58	5	208	758.909	45.26	6	29	178.48	35.04	3	4	3614.27
	ERVMVATQQEMMDAQLTLQQR	3	1	1	ENSRNOP00000034511	M11(Oxidation); M12(Oxidation)	2538.2													High		55.22		5.99731e-05																	1
		Accession	Description	ΣCoverage	Σ# Proteins	Σ# Unique Peptides	Σ# Peptides	Σ# PSMs	Score A2	Coverage A2	# Peptides A2	# PSM A2	Score B2	Coverage B2	# Peptides B2	# PSM B2	Score C2	Coverage C2	# Peptides C2	# PSM C2	Score D2	Coverage D2	# Peptides D2	# PSM D2	Score E2	Coverage E2	# Peptides E2	# PSM E2	Score F2	Coverage F2	# Peptides F2	# PSM F2	Score G2	Coverage G2	# Peptides G2	# PSM G2	Score H2	Coverage H2	# Peptides H2	# PSM H2	Score I2	Coverage I2	# Peptides I2	# PSM I2	Score J2	Coverage J2	# Peptides J2	# PSM J2	Score K2
		ENSRNOP00000034511	NDUFB7 B18	54.01	1	12	12	1030	94.44	11.68	1	2	3270.22	54.01	12	98	2968.3	47.45	11	98	950.08	47.45	8	24	4761.72	47.45	10	118	4488.8	47.45	11	132	11229.4	45.26	7	227	8870.95	33.58	5	208	758.909	45.26	6	29	178.48	35.04	3	4	3614.27
	VMVATQQEMMDAQLTLQQR	1	1	1	ENSRNOP00000034511	M2(Oxidation); M9(Oxidation); M10(Oxidation)	2269.07																			High		64.93		6.41145e-06											0
		Accession	Description	ΣCoverage	Σ# Proteins	Σ# Unique Peptides	Σ# Peptides	Σ# PSMs	Score A2	Coverage A2	# Peptides A2	# PSM A2	Score B2	Coverage B2	# Peptides B2	# PSM B2	Score C2	Coverage C2	# Peptides C2	# PSM C2	Score D2	Coverage D2	# Peptides D2	# PSM D2	Score E2	Coverage E2	# Peptides E2	# PSM E2	Score F2	Coverage F2	# Peptides F2	# PSM F2	Score G2	Coverage G2	# Peptides G2	# PSM G2	Score H2	Coverage H2	# Peptides H2	# PSM H2	Score I2	Coverage I2	# Peptides I2	# PSM I2	Score J2	Coverage J2	# Peptides J2	# PSM J2	Score K2
		ENSRNOP00000034511	NDUFB7 B18	54.01	1	12	12	1030	94.44	11.68	1	2	3270.22	54.01	12	98	2968.3	47.45	11	98	950.08	47.45	8	24	4761.72	47.45	10	118	4488.8	47.45	11	132	11229.4	45.26	7	227	8870.95	33.58	5	208	758.909	45.26	6	29	178.48	35.04	3	4	3614.27
	MPSFPPNYGLPER	22	1	1	ENSRNOP00000034511	M1(Oxidation)	1520.72		High		48.3		0.000295091		High		70.67		1.70984e-06														High		59.87		2.05569e-05				0
		Accession	Description	ΣCoverage	Σ# Proteins	Σ# Unique Peptides	Σ# Peptides	Σ# PSMs	Score A2	Coverage A2	# Peptides A2	# PSM A2	Score B2	Coverage B2	# Peptides B2	# PSM B2	Score C2	Coverage C2	# Peptides C2	# PSM C2	Score D2	Coverage D2	# Peptides D2	# PSM D2	Score E2	Coverage E2	# Peptides E2	# PSM E2	Score F2	Coverage F2	# Peptides F2	# PSM F2	Score G2	Coverage G2	# Peptides G2	# PSM G2	Score H2	Coverage H2	# Peptides H2	# PSM H2	Score I2	Coverage I2	# Peptides I2	# PSM I2	Score J2	Coverage J2	# Peptides J2	# PSM J2	Score K2
		ENSRNOP00000034511	NDUFB7 B18	54.01	1	12	12	1030	94.44	11.68	1	2	3270.22	54.01	12	98	2968.3	47.45	11	98	950.08	47.45	8	24	4761.72	47.45	10	118	4488.8	47.45	11	132	11229.4	45.26	7	227	8870.95	33.58	5	208	758.909	45.26	6	29	178.48	35.04	3	4	3614.27
ENSRNOP899999374	NDUFS3 30 kDa-bov	91.67	1	32	32	893	507.44	41.67	9	14	3308.41	61.4	22	96	3321.4	66.23	27	97	1977.5	55.26	15	55	3651	74.12	24	96	2903.5	61.4	22	81	6860.14	60.53	16	176	6019.56	62.28	17	152	1425.46	73.68	16	40	1243.26	59.21	12	31	2185.23	60.09	14
	Sequence	# PSMs	# Proteins	# Protein Groups	Protein Group Accessions	Modifications	MH+ [Da]	A2	G2	IonScore A2	IonScore G2	Exp Value A2	Exp Value G2	B2	H2	IonScore B2	IonScore H2	Exp Value B2	Exp Value H2	C2	I2	IonScore C2	IonScore I2	Exp Value C2	Exp Value I2	D2	J2	IonScore D2	IonScore J2	Exp Value D2	Exp Value J2	E2	K2	IonScore E2	IonScore K2	Exp Value E2	Exp Value K2	F2	IonScore F2	Exp Value F2	# Missed Cleavages
	LSAFGEYVAEILPK	80	1	1	ENSRNOP899999374		1536.83	High	High	93.88	77.51	8.16501e-09	3.53962e-07	High	High	80.47	71.61	1.79043e-07	1.37707e-06	High	High	89.66	76.86	2.15753e-08	1.46305e-07	High	High	80.68	77.17	1.70591e-07	1.69802e-07	High	High	113.01	77.43	9.976e-11	3.60543e-07	High	80.4	1.81952e-07	0
		Accession	Description	ΣCoverage	Σ# Proteins	Σ# Unique Peptides	Σ# Peptides	Σ# PSMs	Score A2	Coverage A2	# Peptides A2	# PSM A2	Score B2	Coverage B2	# Peptides B2	# PSM B2	Score C2	Coverage C2	# Peptides C2	# PSM C2	Score D2	Coverage D2	# Peptides D2	# PSM D2	Score E2	Coverage E2	# Peptides E2	# PSM E2	Score F2	Coverage F2	# Peptides F2	# PSM F2	Score G2	Coverage G2	# Peptides G2	# PSM G2	Score H2	Coverage H2	# Peptides H2	# PSM H2	Score I2	Coverage I2	# Peptides I2	# PSM I2	Score J2	Coverage J2	# Peptides J2	# PSM J2	Score K2
		ENSRNOP899999374	NDUFS3 30 kDa-bov and targetP	91.67	1	32	32	893	507.44	41.67	9	14	3308.41	61.4	22	96	3321.4	66.23	27	97	1977.5	55.26	15	55	3651	74.12	24	96	2903.5	61.4	22	81	6860.14	60.53	16	176	6019.56	62.28	17	152	1425.46	73.68	16	40	1243.26	59.21	12	31	2185.23
	SLADLTAVDVPTR	33	1	1	ENSRNOP899999374		1357.73	High	High	79.02	94.19	2.5001e-07	7.6025e-09	High	High	78.73	94.13	2.67274e-07	7.70826e-09	High	High	93.14	69.36	9.68181e-09	1.01393e-06	High	High	87.44	86.47	3.59713e-08	2.43458e-08	High	High	93.06	92.95	9.86181e-09	1.01148e-08	High	92.43	1.14014e-08	0
		Accession	Description	ΣCoverage	Σ# Proteins	Σ# Unique Peptides	Σ# Peptides	Σ# PSMs	Score A2	Coverage A2	# Peptides A2	# PSM A2	Score B2	Coverage B2	# Peptides B2	# PSM B2	Score C2	Coverage C2	# Peptides C2	# PSM C2	Score D2	Coverage D2	# Peptides D2	# PSM D2	Score E2	Coverage E2	# Peptides E2	# PSM E2	Score F2	Coverage F2	# Peptides F2	# PSM F2	Score G2	Coverage G2	# Peptides G2	# PSM G2	Score H2	Coverage H2	# Peptides H2	# PSM H2	Score I2	Coverage I2	# Peptides I2	# PSM I2	Score J2	Coverage J2	# Peptides J2	# PSM J2	Score K2
		ENSRNOP899999374	NDUFS3 30 kDa-bov and targetP	91.67	1	32	32	893	507.44	41.67	9	14	3308.41	61.4	22	96	3321.4	66.23	27	97	1977.5	55.26	15	55	3651	74.12	24	96	2903.5	61.4	22	81	6860.14	60.53	16	176	6019.56	62.28	17	152	1425.46	73.68	16	40	1243.26	59.21	12	31	2185.23
	RVVAEPVELAQEFR	24	1	1	ENSRNOP899999374		1642.89	High	High	60	49.83	1.99506e-05	0.000207471	High	High	63.17	36.79	9.61516e-06	0.00417789		High		39.56		0.00103469	High		69.09		2.46012e-06		High	High	58.28	46.03	2.96453e-05	0.000497687	High	46.86	0.000411109	1
		Accession	Description	ΣCoverage	Σ# Proteins	Σ# Unique Peptides	Σ# Peptides	Σ# PSMs	Score A2	Coverage A2	# Peptides A2	# PSM A2	Score B2	Coverage B2	# Peptides B2	# PSM B2	Score C2	Coverage C2	# Peptides C2	# PSM C2	Score D2	Coverage D2	# Peptides D2	# PSM D2	Score E2	Coverage E2	# Peptides E2	# PSM E2	Score F2	Coverage F2	# Peptides F2	# PSM F2	Score G2	Coverage G2	# Peptides G2	# PSM G2	Score H2	Coverage H2	# Peptides H2	# PSM H2	Score I2	Coverage I2	# Peptides I2	# PSM I2	Score J2	Coverage J2	# Peptides J2	# PSM J2	Score K2
		ENSRNOP899999374	NDUFS3 30 kDa-bov and targetP	91.67	1	32	32	893	507.44	41.67	9	14	3308.41	61.4	22	96	3321.4	66.23	27	97	1977.5	55.26	15	55	3651	74.12	24	96	2903.5	61.4	22	81	6860.14	60.53	16	176	6019.56	62.28	17	152	1425.46	73.68	16	40	1243.26	59.21	12	31	2185.23
	FDLNSPWEAFPAYR	30	1	1	ENSRNOP899999374		1712.81	High	High	53.02	70.8	9.95306e-05	1.65942e-06	High	High	71.08	70.78	1.55581e-06	1.66708e-06	High	High	75.01	40.03	6.29443e-07	0.00072994	High	High	58.93	49.6	2.55245e-05	7.67535e-05	High	High	82.46	60.43	1.13229e-07	1.80699e-05	High	70.71	1.69417e-06	0
		Accession	Description	ΣCoverage	Σ# Proteins	Σ# Unique Peptides	Σ# Peptides	Σ# PSMs	Score A2	Coverage A2	# Peptides A2	# PSM A2	Score B2	Coverage B2	# Peptides B2	# PSM B2	Score C2	Coverage C2	# Peptides C2	# PSM C2	Score D2	Coverage D2	# Peptides D2	# PSM D2	Score E2	Coverage E2	# Peptides E2	# PSM E2	Score F2	Coverage F2	# Peptides F2	# PSM F2	Score G2	Coverage G2	# Peptides G2	# PSM G2	Score H2	Coverage H2	# Peptides H2	# PSM H2	Score I2	Coverage I2	# Peptides I2	# PSM I2	Score J2	Coverage J2	# Peptides J2	# PSM J2	Score K2
		ENSRNOP899999374	NDUFS3 30 kDa-bov and targetP	91.67	1	32	32	893	507.44	41.67	9	14	3308.41	61.4	22	96	3321.4	66.23	27	97	1977.5	55.26	15	55	3651	74.12	24	96	2903.5	61.4	22	81	6860.14	60.53	16	176	6019.56	62.28	17	152	1425.46	73.68	16	40	1243.26	59.21	12	31	2185.23
	VVAEPVELAQEFRK	16	1	1	ENSRNOP899999374		1614.89	High		52.52		0.000111675		High		52.84		0.000103742		High		56.36		4.61271e-05		High		29.45		0.0226442		High		52.9		0.000102319		High	53.01	9.976e-05	1
		Accession	Description	ΣCoverage	Σ# Proteins	Σ# Unique Peptides	Σ# Peptides	Σ# PSMs	Score A2	Coverage A2	# Peptides A2	# PSM A2	Score B2	Coverage B2	# Peptides B2	# PSM B2	Score C2	Coverage C2	# Peptides C2	# PSM C2	Score D2	Coverage D2	# Peptides D2	# PSM D2	Score E2	Coverage E2	# Peptides E2	# PSM E2	Score F2	Coverage F2	# Peptides F2	# PSM F2	Score G2	Coverage G2	# Peptides G2	# PSM G2	Score H2	Coverage H2	# Peptides H2	# PSM H2	Score I2	Coverage I2	# Peptides I2	# PSM I2	Score J2	Coverage J2	# Peptides J2	# PSM J2	Score K2
		ENSRNOP899999374	NDUFS3 30 kDa-bov and targetP	91.67	1	32	32	893	507.44	41.67	9	14	3308.41	61.4	22	96	3321.4	66.23	27	97	1977.5	55.26	15	55	3651	74.12	24	96	2903.5	61.4	22	81	6860.14	60.53	16	176	6019.56	62.28	17	152	1425.46	73.68	16	40	1243.26	59.21	12	31	2185.23
	KFDLNSPWEAFPAYRQPPEHLKLEAGDKKPEAK	4	1	1	ENSRNOP899999374		3836.98	High		34.64		0.0068542								High		32.53		0.0111418																	4
		Accession	Description	ΣCoverage	Σ# Proteins	Σ# Unique Peptides	Σ# Peptides	Σ# PSMs	Score A2	Coverage A2	# Peptides A2	# PSM A2	Score B2	Coverage B2	# Peptides B2	# PSM B2	Score C2	Coverage C2	# Peptides C2	# PSM C2	Score D2	Coverage D2	# Peptides D2	# PSM D2	Score E2	Coverage E2	# Peptides E2	# PSM E2	Score F2	Coverage F2	# Peptides F2	# PSM F2	Score G2	Coverage G2	# Peptides G2	# PSM G2	Score H2	Coverage H2	# Peptides H2	# PSM H2	Score I2	Coverage I2	# Peptides I2	# PSM I2	Score J2	Coverage J2	# Peptides J2	# PSM J2	Score K2
		ENSRNOP899999374	NDUFS3 30 kDa-bov and targetP	91.67	1	32	32	893	507.44	41.67	9	14	3308.41	61.4	22	96	3321.4	66.23	27	97	1977.5	55.26	15	55	3651	74.12	24	96	2903.5	61.4	22	81	6860.14	60.53	16	176	6019.56	62.28	17	152	1425.46	73.68	16	40	1243.26	59.21	12	31	2185.23
	SLADLTAVDVPTRQNR	1	1	1	ENSRNOP899999374		1755.94	High		31.32		0.0147217																													1
		Accession	Description	ΣCoverage	Σ# Proteins	Σ# Unique Peptides	Σ# Peptides	Σ# PSMs	Score A2	Coverage A2	# Peptides A2	# PSM A2	Score B2	Coverage B2	# Peptides B2	# PSM B2	Score C2	Coverage C2	# Peptides C2	# PSM C2	Score D2	Coverage D2	# Peptides D2	# PSM D2	Score E2	Coverage E2	# Peptides E2	# PSM E2	Score F2	Coverage F2	# Peptides F2	# PSM F2	Score G2	Coverage G2	# Peptides G2	# PSM G2	Score H2	Coverage H2	# Peptides H2	# PSM H2	Score I2	Coverage I2	# Peptides I2	# PSM I2	Score J2	Coverage J2	# Peptides J2	# PSM J2	Score K2
		ENSRNOP899999374	NDUFS3 30 kDa-bov and targetP	91.67	1	32	32	893	507.44	41.67	9	14	3308.41	61.4	22	96	3321.4	66.23	27	97	1977.5	55.26	15	55	3651	74.12	24	96	2903.5	61.4	22	81	6860.14	60.53	16	176	6019.56	62.28	17	152	1425.46	73.68	16	40	1243.26	59.21	12	31	2185.23
	KFDLNSPWEAFPAYRQPPEHLK	13	1	1	ENSRNOP899999374		2670.35	High		29.13		0.0243757		High		32.89		0.0102555		High		34.94		0.00639671								High		32.66		0.0108133		High	27.36	0.0366401	2
		Accession	Description	ΣCoverage	Σ# Proteins	Σ# Unique Peptides	Σ# Peptides	Σ# PSMs	Score A2	Coverage A2	# Peptides A2	# PSM A2	Score B2	Coverage B2	# Peptides B2	# PSM B2	Score C2	Coverage C2	# Peptides C2	# PSM C2	Score D2	Coverage D2	# Peptides D2	# PSM D2	Score E2	Coverage E2	# Peptides E2	# PSM E2	Score F2	Coverage F2	# Peptides F2	# PSM F2	Score G2	Coverage G2	# Peptides G2	# PSM G2	Score H2	Coverage H2	# Peptides H2	# PSM H2	Score I2	Coverage I2	# Peptides I2	# PSM I2	Score J2	Coverage J2	# Peptides J2	# PSM J2	Score K2
		ENSRNOP899999374	NDUFS3 30 kDa-bov and targetP	91.67	1	32	32	893	507.44	41.67	9	14	3308.41	61.4	22	96	3321.4	66.23	27	97	1977.5	55.26	15	55	3651	74.12	24	96	2903.5	61.4	22	81	6860.14	60.53	16	176	6019.56	62.28	17	152	1425.46	73.68	16	40	1243.26	59.21	12	31	2185.23
	KDFPLTGYVELRYDDEVKR	5	1	1	ENSRNOP899999374		2343.2	High		26.87		0.0410163		High		39.06		0.00247717		High		45.02		0.000627996														High	35.35	0.00582045	3
		Accession	Description	ΣCoverage	Σ# Proteins	Σ# Unique Peptides	Σ# Peptides	Σ# PSMs	Score A2	Coverage A2	# Peptides A2	# PSM A2	Score B2	Coverage B2	# Peptides B2	# PSM B2	Score C2	Coverage C2	# Peptides C2	# PSM C2	Score D2	Coverage D2	# Peptides D2	# PSM D2	Score E2	Coverage E2	# Peptides E2	# PSM E2	Score F2	Coverage F2	# Peptides F2	# PSM F2	Score G2	Coverage G2	# Peptides G2	# PSM G2	Score H2	Coverage H2	# Peptides H2	# PSM H2	Score I2	Coverage I2	# Peptides I2	# PSM I2	Score J2	Coverage J2	# Peptides J2	# PSM J2	Score K2
		ENSRNOP899999374	NDUFS3 30 kDa-bov and targetP	91.67	1	32	32	893	507.44	41.67	9	14	3308.41	61.4	22	96	3321.4	66.23	27	97	1977.5	55.26	15	55	3651	74.12	24	96	2903.5	61.4	22	81	6860.14	60.53	16	176	6019.56	62.28	17	152	1425.46	73.68	16	40	1243.26	59.21	12	31	2185.23
	KFDLNSPWEAFPAYR	53	1	1	ENSRNOP899999374		1840.9		High		95.14		6.10881e-09	High	High	110.8	95.3	1.65942e-10	5.88785e-09	High	High	96.46	111.63	4.50772e-09	8.17611e-11	High	High	50.07	49.33	0.000196316	0.000140017	High	High	86.94	101.1	4.03605e-08	1.54866e-09	High	105.83	5.21143e-10	1
		Accession	Description	ΣCoverage	Σ# Proteins	Σ# Unique Peptides	Σ# Peptides	Σ# PSMs	Score A2	Coverage A2	# Peptides A2	# PSM A2	Score B2	Coverage B2	# Peptides B2	# PSM B2	Score C2	Coverage C2	# Peptides C2	# PSM C2	Score D2	Coverage D2	# Peptides D2	# PSM D2	Score E2	Coverage E2	# Peptides E2	# PSM E2	Score F2	Coverage F2	# Peptides F2	# PSM F2	Score G2	Coverage G2	# Peptides G2	# PSM G2	Score H2	Coverage H2	# Peptides H2	# PSM H2	Score I2	Coverage I2	# Peptides I2	# PSM I2	Score J2	Coverage J2	# Peptides J2	# PSM J2	Score K2
		ENSRNOP899999374	NDUFS3 30 kDa-bov and targetP	91.67	1	32	32	893	507.44	41.67	9	14	3308.41	61.4	22	96	3321.4	66.23	27	97	1977.5	55.26	15	55	3651	74.12	24	96	2903.5	61.4	22	81	6860.14	60.53	16	176	6019.56	62.28	17	152	1425.46	73.68	16	40	1243.26	59.21	12	31	2185.23
	VVAEPVELAQEFR	61	1	1	ENSRNOP899999374		1486.79		High		77.99		3.16925e-07	High	High	98.42	84.44	2.87049e-09	7.17723e-08	High	High	71.29	69.13	1.48237e-06	1.44172e-06	High	High	91.45	72.97	1.42875e-08	6.83816e-07	High	High	98.02	84.83	3.14743e-09	6.5608e-08	High	84.52	7.04623e-08	0
		Accession	Description	ΣCoverage	Σ# Proteins	Σ# Unique Peptides	Σ# Peptides	Σ# PSMs	Score A2	Coverage A2	# Peptides A2	# PSM A2	Score B2	Coverage B2	# Peptides B2	# PSM B2	Score C2	Coverage C2	# Peptides C2	# PSM C2	Score D2	Coverage D2	# Peptides D2	# PSM D2	Score E2	Coverage E2	# Peptides E2	# PSM E2	Score F2	Coverage F2	# Peptides F2	# PSM F2	Score G2	Coverage G2	# Peptides G2	# PSM G2	Score H2	Coverage H2	# Peptides H2	# PSM H2	Score I2	Coverage I2	# Peptides I2	# PSM I2	Score J2	Coverage J2	# Peptides J2	# PSM J2	Score K2
		ENSRNOP899999374	NDUFS3 30 kDa-bov and targetP	91.67	1	32	32	893	507.44	41.67	9	14	3308.41	61.4	22	96	3321.4	66.23	27	97	1977.5	55.26	15	55	3651	74.12	24	96	2903.5	61.4	22	81	6860.14	60.53	16	176	6019.56	62.28	17	152	1425.46	73.68	16	40	1243.26	59.21	12	31	2185.23
	KDFPLTGYVELR	53	1	1	ENSRNOP899999374		1437.78		High		80.28		1.8705e-07	High	High	91.01	100.78	1.58109e-08	1.66708e-09	High	High	60.96	55.8	1.5994e-05	2.4067e-05	High	High	72.8	73.51	1.04702e-06	3.43155e-07	High	High	59.91	64.29	2.03684e-05	7.42945e-06	High	61.79	1.32116e-05	1
		Accession	Description	ΣCoverage	Σ# Proteins	Σ# Unique Peptides	Σ# Peptides	Σ# PSMs	Score A2	Coverage A2	# Peptides A2	# PSM A2	Score B2	Coverage B2	# Peptides B2	# PSM B2	Score C2	Coverage C2	# Peptides C2	# PSM C2	Score D2	Coverage D2	# Peptides D2	# PSM D2	Score E2	Coverage E2	# Peptides E2	# PSM E2	Score F2	Coverage F2	# Peptides F2	# PSM F2	Score G2	Coverage G2	# Peptides G2	# PSM G2	Score H2	Coverage H2	# Peptides H2	# PSM H2	Score I2	Coverage I2	# Peptides I2	# PSM I2	Score J2	Coverage J2	# Peptides J2	# PSM J2	Score K2
		ENSRNOP899999374	NDUFS3 30 kDa-bov and targetP	91.67	1	32	32	893	507.44	41.67	9	14	3308.41	61.4	22	96	3321.4	66.23	27	97	1977.5	55.26	15	55	3651	74.12	24	96	2903.5	61.4	22	81	6860.14	60.53	16	176	6019.56	62.28	17	152	1425.46	73.68	16	40	1243.26	59.21	12	31	2185.23
	ILTDYGFEGHPFR	47	1	1	ENSRNOP899999374		1551.76		High		78.32		2.93736e-07	High	High	86.1	82.66	4.8973e-08	1.08133e-07	High	High	63.76	76.91	8.39376e-06	2.10834e-07	High	High	76.55	48.48	4.41526e-07	0.000137649	High	High	67.92	57.03	3.22075e-06	3.95327e-05	High	63.88	8.16501e-06	0
		Accession	Description	ΣCoverage	Σ# Proteins	Σ# Unique Peptides	Σ# Peptides	Σ# PSMs	Score A2	Coverage A2	# Peptides A2	# PSM A2	Score B2	Coverage B2	# Peptides B2	# PSM B2	Score C2	Coverage C2	# Peptides C2	# PSM C2	Score D2	Coverage D2	# Peptides D2	# PSM D2	Score E2	Coverage E2	# Peptides E2	# PSM E2	Score F2	Coverage F2	# Peptides F2	# PSM F2	Score G2	Coverage G2	# Peptides G2	# PSM G2	Score H2	Coverage H2	# Peptides H2	# PSM H2	Score I2	Coverage I2	# Peptides I2	# PSM I2	Score J2	Coverage J2	# Peptides J2	# PSM J2	Score K2
		ENSRNOP899999374	NDUFS3 30 kDa-bov and targetP	91.67	1	32	32	893	507.44	41.67	9	14	3308.41	61.4	22	96	3321.4	66.23	27	97	1977.5	55.26	15	55	3651	74.12	24	96	2903.5	61.4	22	81	6860.14	60.53	16	176	6019.56	62.28	17	152	1425.46	73.68	16	40	1243.26	59.21	12	31	2185.23
	ILTDYGFEGHPFRK	36	1	1	ENSRNOP899999374		1679.85		High		46.88		0.00040922	High	High	67.66	49.03	3.41945e-06	0.000249435	High		69.28		2.35481e-06		High		81.59		1.38343e-07		High		72.68		1.07636e-06		High	82.36	1.15866e-07	1
		Accession	Description	ΣCoverage	Σ# Proteins	Σ# Unique Peptides	Σ# Peptides	Σ# PSMs	Score A2	Coverage A2	# Peptides A2	# PSM A2	Score B2	Coverage B2	# Peptides B2	# PSM B2	Score C2	Coverage C2	# Peptides C2	# PSM C2	Score D2	Coverage D2	# Peptides D2	# PSM D2	Score E2	Coverage E2	# Peptides E2	# PSM E2	Score F2	Coverage F2	# Peptides F2	# PSM F2	Score G2	Coverage G2	# Peptides G2	# PSM G2	Score H2	Coverage H2	# Peptides H2	# PSM H2	Score I2	Coverage I2	# Peptides I2	# PSM I2	Score J2	Coverage J2	# Peptides J2	# PSM J2	Score K2
		ENSRNOP899999374	NDUFS3 30 kDa-bov and targetP	91.67	1	32	32	893	507.44	41.67	9	14	3308.41	61.4	22	96	3321.4	66.23	27	97	1977.5	55.26	15	55	3651	74.12	24	96	2903.5	61.4	22	81	6860.14	60.53	16	176	6019.56	62.28	17	152	1425.46	73.68	16	40	1243.26	59.21	12	31	2185.23
	EVWDMFGVFFFNHPDLR	64	1	1	ENSRNOP899999374		2156.01		High		114.58		6.94955e-11	High	High	61.37	122.99	1.45531e-05	1.00221e-11	High	High	108.2	43.73	3.01965e-10	0.000400343	High	High	87.34	56.22	3.68092e-08	2.18485e-05	High	High	102.67	82.81	1.07884e-09	1.04462e-07	High	76.84	4.13006e-07	0
		Accession	Description	ΣCoverage	Σ# Proteins	Σ# Unique Peptides	Σ# Peptides	Σ# PSMs	Score A2	Coverage A2	# Peptides A2	# PSM A2	Score B2	Coverage B2	# Peptides B2	# PSM B2	Score C2	Coverage C2	# Peptides C2	# PSM C2	Score D2	Coverage D2	# Peptides D2	# PSM D2	Score E2	Coverage E2	# Peptides E2	# PSM E2	Score F2	Coverage F2	# Peptides F2	# PSM F2	Score G2	Coverage G2	# Peptides G2	# PSM G2	Score H2	Coverage H2	# Peptides H2	# PSM H2	Score I2	Coverage I2	# Peptides I2	# PSM I2	Score J2	Coverage J2	# Peptides J2	# PSM J2	Score K2
		ENSRNOP899999374	NDUFS3 30 kDa-bov and targetP	91.67	1	32	32	893	507.44	41.67	9	14	3308.41	61.4	22	96	3321.4	66.23	27	97	1977.5	55.26	15	55	3651	74.12	24	96	2903.5	61.4	22	81	6860.14	60.53	16	176	6019.56	62.28	17	152	1425.46	73.68	16	40	1243.26	59.21	12	31	2185.23
	DFPLTGYVELR	63	1	1	ENSRNOP899999374		1309.68		High		67.05		3.93511e-06	High	High	60.61	66.99	1.73363e-05	3.98985e-06	High	High	58.1	62.05	3.08999e-05	7.79669e-06	High	High	54.37	70.69	7.29385e-05	9.08552e-07	High	High	59.15	57.36	2.42637e-05	3.66401e-05	High	63.81	8.29768e-06	0
		Accession	Description	ΣCoverage	Σ# Proteins	Σ# Unique Peptides	Σ# Peptides	Σ# PSMs	Score A2	Coverage A2	# Peptides A2	# PSM A2	Score B2	Coverage B2	# Peptides B2	# PSM B2	Score C2	Coverage C2	# Peptides C2	# PSM C2	Score D2	Coverage D2	# Peptides D2	# PSM D2	Score E2	Coverage E2	# Peptides E2	# PSM E2	Score F2	Coverage F2	# Peptides F2	# PSM F2	Score G2	Coverage G2	# Peptides G2	# PSM G2	Score H2	Coverage H2	# Peptides H2	# PSM H2	Score I2	Coverage I2	# Peptides I2	# PSM I2	Score J2	Coverage J2	# Peptides J2	# PSM J2	Score K2
		ENSRNOP899999374	NDUFS3 30 kDa-bov and targetP	91.67	1	32	32	893	507.44	41.67	9	14	3308.41	61.4	22	96	3321.4	66.23	27	97	1977.5	55.26	15	55	3651	74.12	24	96	2903.5	61.4	22	81	6860.14	60.53	16	176	6019.56	62.28	17	152	1425.46	73.68	16	40	1243.26	59.21	12	31	2185.23
	FEIVYNLLSLR	35	1	1	ENSRNOP899999374		1366.77		High		75.73		5.33282e-07	High	High	54.35	74.59	7.32751e-05	6.93356e-07	High	High	61.93	78.06	1.27925e-05	1.10983e-07		High		59.92		6.00969e-06	High	High	62.25	66.37	1.18838e-05	4.60211e-06	High	46.45	0.000451811	0
		Accession	Description	ΣCoverage	Σ# Proteins	Σ# Unique Peptides	Σ# Peptides	Σ# PSMs	Score A2	Coverage A2	# Peptides A2	# PSM A2	Score B2	Coverage B2	# Peptides B2	# PSM B2	Score C2	Coverage C2	# Peptides C2	# PSM C2	Score D2	Coverage D2	# Peptides D2	# PSM D2	Score E2	Coverage E2	# Peptides E2	# PSM E2	Score F2	Coverage F2	# Peptides F2	# PSM F2	Score G2	Coverage G2	# Peptides G2	# PSM G2	Score H2	Coverage H2	# Peptides H2	# PSM H2	Score I2	Coverage I2	# Peptides I2	# PSM I2	Score J2	Coverage J2	# Peptides J2	# PSM J2	Score K2
		ENSRNOP899999374	NDUFS3 30 kDa-bov and targetP	91.67	1	32	32	893	507.44	41.67	9	14	3308.41	61.4	22	96	3321.4	66.23	27	97	1977.5	55.26	15	55	3651	74.12	24	96	2903.5	61.4	22	81	6860.14	60.53	16	176	6019.56	62.28	17	152	1425.46	73.68	16	40	1243.26	59.21	12	31	2185.23
	EVWDMFGVFFFNHPDLR	13	1	1	ENSRNOP899999374	M5(Oxidation)	2172		High		37.64		0.00343524	High	High	49.8	76.02	0.000208909	4.98835e-07		High		32.61		0.00498932							High		69.93		2.02748e-06		High	53.5	8.91162e-05	0
		Accession	Description	ΣCoverage	Σ# Proteins	Σ# Unique Peptides	Σ# Peptides	Σ# PSMs	Score A2	Coverage A2	# Peptides A2	# PSM A2	Score B2	Coverage B2	# Peptides B2	# PSM B2	Score C2	Coverage C2	# Peptides C2	# PSM C2	Score D2	Coverage D2	# Peptides D2	# PSM D2	Score E2	Coverage E2	# Peptides E2	# PSM E2	Score F2	Coverage F2	# Peptides F2	# PSM F2	Score G2	Coverage G2	# Peptides G2	# PSM G2	Score H2	Coverage H2	# Peptides H2	# PSM H2	Score I2	Coverage I2	# Peptides I2	# PSM I2	Score J2	Coverage J2	# Peptides J2	# PSM J2	Score K2
		ENSRNOP899999374	NDUFS3 30 kDa-bov and targetP	91.67	1	32	32	893	507.44	41.67	9	14	3308.41	61.4	22	96	3321.4	66.23	27	97	1977.5	55.26	15	55	3651	74.12	24	96	2903.5	61.4	22	81	6860.14	60.53	16	176	6019.56	62.28	17	152	1425.46	73.68	16	40	1243.26	59.21	12	31	2185.23
	RLSAFGEYVAEILPK	52	1	1	ENSRNOP899999374		1692.93		High		46.48		0.000448701	High	High	48.1	52.59	0.000308999	0.00010989	High	Medium	46.22	23.9	0.000476383	0.0281092	High		46.17		0.0004819		High	High	48.15	45.44	0.000305462	0.000570107	High	50.73	0.000168638	1
		Accession	Description	ΣCoverage	Σ# Proteins	Σ# Unique Peptides	Σ# Peptides	Σ# PSMs	Score A2	Coverage A2	# Peptides A2	# PSM A2	Score B2	Coverage B2	# Peptides B2	# PSM B2	Score C2	Coverage C2	# Peptides C2	# PSM C2	Score D2	Coverage D2	# Peptides D2	# PSM D2	Score E2	Coverage E2	# Peptides E2	# PSM E2	Score F2	Coverage F2	# Peptides F2	# PSM F2	Score G2	Coverage G2	# Peptides G2	# PSM G2	Score H2	Coverage H2	# Peptides H2	# PSM H2	Score I2	Coverage I2	# Peptides I2	# PSM I2	Score J2	Coverage J2	# Peptides J2	# PSM J2	Score K2
		ENSRNOP899999374	NDUFS3 30 kDa-bov and targetP	91.67	1	32	32	893	507.44	41.67	9	14	3308.41	61.4	22	96	3321.4	66.23	27	97	1977.5	55.26	15	55	3651	74.12	24	96	2903.5	61.4	22	81	6860.14	60.53	16	176	6019.56	62.28	17	152	1425.46	73.68	16	40	1243.26	59.21	12	31	2185.23
	QNRFEIVYNLLSLR	32	1	1	ENSRNOP899999374		1764.98		High		53.4		9.1192e-05	High	High	45.7	50.43	0.000536978	0.000180699	High	High	56.51	48.75	4.45612e-05	0.000116016	High	High	51.34	34.99	0.00014654	0.00256735	High	High	56.18	50.41	4.80791e-05	0.000181533	High	47.74	0.000335704	1
		Accession	Description	ΣCoverage	Σ# Proteins	Σ# Unique Peptides	Σ# Peptides	Σ# PSMs	Score A2	Coverage A2	# Peptides A2	# PSM A2	Score B2	Coverage B2	# Peptides B2	# PSM B2	Score C2	Coverage C2	# Peptides C2	# PSM C2	Score D2	Coverage D2	# Peptides D2	# PSM D2	Score E2	Coverage E2	# Peptides E2	# PSM E2	Score F2	Coverage F2	# Peptides F2	# PSM F2	Score G2	Coverage G2	# Peptides G2	# PSM G2	Score H2	Coverage H2	# Peptides H2	# PSM H2	Score I2	Coverage I2	# Peptides I2	# PSM I2	Score J2	Coverage J2	# Peptides J2	# PSM J2	Score K2
		ENSRNOP899999374	NDUFS3 30 kDa-bov and targetP	91.67	1	32	32	893	507.44	41.67	9	14	3308.41	61.4	22	96	3321.4	66.23	27	97	1977.5	55.26	15	55	3651	74.12	24	96	2903.5	61.4	22	81	6860.14	60.53	16	176	6019.56	62.28	17	152	1425.46	73.68	16	40	1243.26	59.21	12	31	2185.23
	RILTDYGFEGHPFR	14	1	1	ENSRNOP899999374		1707.86		High		36.5		0.00446639	High	High	40.59	57.25	0.00174163	3.758e-05	High	High	45.17	42.23	0.000606676	0.000852737							High		44.8		0.000660627		High	40.15	0.00192733	1
		Accession	Description	ΣCoverage	Σ# Proteins	Σ# Unique Peptides	Σ# Peptides	Σ# PSMs	Score A2	Coverage A2	# Peptides A2	# PSM A2	Score B2	Coverage B2	# Peptides B2	# PSM B2	Score C2	Coverage C2	# Peptides C2	# PSM C2	Score D2	Coverage D2	# Peptides D2	# PSM D2	Score E2	Coverage E2	# Peptides E2	# PSM E2	Score F2	Coverage F2	# Peptides F2	# PSM F2	Score G2	Coverage G2	# Peptides G2	# PSM G2	Score H2	Coverage H2	# Peptides H2	# PSM H2	Score I2	Coverage I2	# Peptides I2	# PSM I2	Score J2	Coverage J2	# Peptides J2	# PSM J2	Score K2
		ENSRNOP899999374	NDUFS3 30 kDa-bov and targetP	91.67	1	32	32	893	507.44	41.67	9	14	3308.41	61.4	22	96	3321.4	66.23	27	97	1977.5	55.26	15	55	3651	74.12	24	96	2903.5	61.4	22	81	6860.14	60.53	16	176	6019.56	62.28	17	152	1425.46	73.68	16	40	1243.26	59.21	12	31	2185.23
	RILTDYGFEGHPFRK	18	1	1	ENSRNOP899999374		1835.96							High		34.59		0.00693356		High		34.18		0.00762003								High		39.71		0.00213283		High	33.21	0.00952701	2
		Accession	Description	ΣCoverage	Σ# Proteins	Σ# Unique Peptides	Σ# Peptides	Σ# PSMs	Score A2	Coverage A2	# Peptides A2	# PSM A2	Score B2	Coverage B2	# Peptides B2	# PSM B2	Score C2	Coverage C2	# Peptides C2	# PSM C2	Score D2	Coverage D2	# Peptides D2	# PSM D2	Score E2	Coverage E2	# Peptides E2	# PSM E2	Score F2	Coverage F2	# Peptides F2	# PSM F2	Score G2	Coverage G2	# Peptides G2	# PSM G2	Score H2	Coverage H2	# Peptides H2	# PSM H2	Score I2	Coverage I2	# Peptides I2	# PSM I2	Score J2	Coverage J2	# Peptides J2	# PSM J2	Score K2
		ENSRNOP899999374	NDUFS3 30 kDa-bov and targetP	91.67	1	32	32	893	507.44	41.67	9	14	3308.41	61.4	22	96	3321.4	66.23	27	97	1977.5	55.26	15	55	3651	74.12	24	96	2903.5	61.4	22	81	6860.14	60.53	16	176	6019.56	62.28	17	152	1425.46	73.68	16	40	1243.26	59.21	12	31	2185.23
	RPTVRPSSDVTHKR	18	1	1	ENSRNOP899999374		1635.9							High		31.54		0.0139945		High		28.64		0.027287		High		28.79		0.0263607		High		27.22		0.0378405		High	31.67	0.0135818	1
		Accession	Description	ΣCoverage	Σ# Proteins	Σ# Unique Peptides	Σ# Peptides	Σ# PSMs	Score A2	Coverage A2	# Peptides A2	# PSM A2	Score B2	Coverage B2	# Peptides B2	# PSM B2	Score C2	Coverage C2	# Peptides C2	# PSM C2	Score D2	Coverage D2	# Peptides D2	# PSM D2	Score E2	Coverage E2	# Peptides E2	# PSM E2	Score F2	Coverage F2	# Peptides F2	# PSM F2	Score G2	Coverage G2	# Peptides G2	# PSM G2	Score H2	Coverage H2	# Peptides H2	# PSM H2	Score I2	Coverage I2	# Peptides I2	# PSM I2	Score J2	Coverage J2	# Peptides J2	# PSM J2	Score K2
		ENSRNOP899999374	NDUFS3 30 kDa-bov and targetP	91.67	1	32	32	893	507.44	41.67	9	14	3308.41	61.4	22	96	3321.4	66.23	27	97	1977.5	55.26	15	55	3651	74.12	24	96	2903.5	61.4	22	81	6860.14	60.53	16	176	6019.56	62.28	17	152	1425.46	73.68	16	40	1243.26	59.21	12	31	2185.23
	DFPLTGYVELRYDDEVKR	8	1	1	ENSRNOP899999374		2215.11							High		30.79		0.0166325		High		35.07		0.00620807														High	32.71	0.0106895	2
		Accession	Description	ΣCoverage	Σ# Proteins	Σ# Unique Peptides	Σ# Peptides	Σ# PSMs	Score A2	Coverage A2	# Peptides A2	# PSM A2	Score B2	Coverage B2	# Peptides B2	# PSM B2	Score C2	Coverage C2	# Peptides C2	# PSM C2	Score D2	Coverage D2	# Peptides D2	# PSM D2	Score E2	Coverage E2	# Peptides E2	# PSM E2	Score F2	Coverage F2	# Peptides F2	# PSM F2	Score G2	Coverage G2	# Peptides G2	# PSM G2	Score H2	Coverage H2	# Peptides H2	# PSM H2	Score I2	Coverage I2	# Peptides I2	# PSM I2	Score J2	Coverage J2	# Peptides J2	# PSM J2	Score K2
		ENSRNOP899999374	NDUFS3 30 kDa-bov and targetP	91.67	1	32	32	893	507.44	41.67	9	14	3308.41	61.4	22	96	3321.4	66.23	27	97	1977.5	55.26	15	55	3651	74.12	24	96	2903.5	61.4	22	81	6860.14	60.53	16	176	6019.56	62.28	17	152	1425.46	73.68	16	40	1243.26	59.21	12	31	2185.23
	RVVAEPVELAQEFRK	5	1	1	ENSRNOP899999374		1770.99							High		22.22		0.119662		High		30.56		0.0175371								High		34.51		0.00706247		High	25.41	0.0574059	2
		Accession	Description	ΣCoverage	Σ# Proteins	Σ# Unique Peptides	Σ# Peptides	Σ# PSMs	Score A2	Coverage A2	# Peptides A2	# PSM A2	Score B2	Coverage B2	# Peptides B2	# PSM B2	Score C2	Coverage C2	# Peptides C2	# PSM C2	Score D2	Coverage D2	# Peptides D2	# PSM D2	Score E2	Coverage E2	# Peptides E2	# PSM E2	Score F2	Coverage F2	# Peptides F2	# PSM F2	Score G2	Coverage G2	# Peptides G2	# PSM G2	Score H2	Coverage H2	# Peptides H2	# PSM H2	Score I2	Coverage I2	# Peptides I2	# PSM I2	Score J2	Coverage J2	# Peptides J2	# PSM J2	Score K2
		ENSRNOP899999374	NDUFS3 30 kDa-bov and targetP	91.67	1	32	32	893	507.44	41.67	9	14	3308.41	61.4	22	96	3321.4	66.23	27	97	1977.5	55.26	15	55	3651	74.12	24	96	2903.5	61.4	22	81	6860.14	60.53	16	176	6019.56	62.28	17	152	1425.46	73.68	16	40	1243.26	59.21	12	31	2185.23
	EVWDMFGVFFFNHPDLRR	6	1	1	ENSRNOP899999374		2312.11													High		50.44		0.000180284								High		52.06		0.000124153					1
		Accession	Description	ΣCoverage	Σ# Proteins	Σ# Unique Peptides	Σ# Peptides	Σ# PSMs	Score A2	Coverage A2	# Peptides A2	# PSM A2	Score B2	Coverage B2	# Peptides B2	# PSM B2	Score C2	Coverage C2	# Peptides C2	# PSM C2	Score D2	Coverage D2	# Peptides D2	# PSM D2	Score E2	Coverage E2	# Peptides E2	# PSM E2	Score F2	Coverage F2	# Peptides F2	# PSM F2	Score G2	Coverage G2	# Peptides G2	# PSM G2	Score H2	Coverage H2	# Peptides H2	# PSM H2	Score I2	Coverage I2	# Peptides I2	# PSM I2	Score J2	Coverage J2	# Peptides J2	# PSM J2	Score K2
		ENSRNOP899999374	NDUFS3 30 kDa-bov and targetP	91.67	1	32	32	893	507.44	41.67	9	14	3308.41	61.4	22	96	3321.4	66.23	27	97	1977.5	55.26	15	55	3651	74.12	24	96	2903.5	61.4	22	81	6860.14	60.53	16	176	6019.56	62.28	17	152	1425.46	73.68	16	40	1243.26	59.21	12	31	2185.23
	RILTDYGFEGHPFRKDFPLTGYVELR	3	1	1	ENSRNOP899999374		3126.61													High		42.86		0.00103266																	3
		Accession	Description	ΣCoverage	Σ# Proteins	Σ# Unique Peptides	Σ# Peptides	Σ# PSMs	Score A2	Coverage A2	# Peptides A2	# PSM A2	Score B2	Coverage B2	# Peptides B2	# PSM B2	Score C2	Coverage C2	# Peptides C2	# PSM C2	Score D2	Coverage D2	# Peptides D2	# PSM D2	Score E2	Coverage E2	# Peptides E2	# PSM E2	Score F2	Coverage F2	# Peptides F2	# PSM F2	Score G2	Coverage G2	# Peptides G2	# PSM G2	Score H2	Coverage H2	# Peptides H2	# PSM H2	Score I2	Coverage I2	# Peptides I2	# PSM I2	Score J2	Coverage J2	# Peptides J2	# PSM J2	Score K2
		ENSRNOP899999374	NDUFS3 30 kDa-bov and targetP	91.67	1	32	32	893	507.44	41.67	9	14	3308.41	61.4	22	96	3321.4	66.23	27	97	1977.5	55.26	15	55	3651	74.12	24	96	2903.5	61.4	22	81	6860.14	60.53	16	176	6019.56	62.28	17	152	1425.46	73.68	16	40	1243.26	59.21	12	31	2185.23
	QPPEHLKLEAGDKKPEAK	4	1	1	ENSRNOP899999374		2015.09													High		31.09		0.0155223								High		38.97		0.00252905					2
		Accession	Description	ΣCoverage	Σ# Proteins	Σ# Unique Peptides	Σ# Peptides	Σ# PSMs	Score A2	Coverage A2	# Peptides A2	# PSM A2	Score B2	Coverage B2	# Peptides B2	# PSM B2	Score C2	Coverage C2	# Peptides C2	# PSM C2	Score D2	Coverage D2	# Peptides D2	# PSM D2	Score E2	Coverage E2	# Peptides E2	# PSM E2	Score F2	Coverage F2	# Peptides F2	# PSM F2	Score G2	Coverage G2	# Peptides G2	# PSM G2	Score H2	Coverage H2	# Peptides H2	# PSM H2	Score I2	Coverage I2	# Peptides I2	# PSM I2	Score J2	Coverage J2	# Peptides J2	# PSM J2	Score K2
		ENSRNOP899999374	NDUFS3 30 kDa-bov and targetP	91.67	1	32	32	893	507.44	41.67	9	14	3308.41	61.4	22	96	3321.4	66.23	27	97	1977.5	55.26	15	55	3651	74.12	24	96	2903.5	61.4	22	81	6860.14	60.53	16	176	6019.56	62.28	17	152	1425.46	73.68	16	40	1243.26	59.21	12	31	2185.23
	DFPLTGYVELRYDDEVK	2	1	1	ENSRNOP899999374		2059													High		28.28		0.0296453																	1
		Accession	Description	ΣCoverage	Σ# Proteins	Σ# Unique Peptides	Σ# Peptides	Σ# PSMs	Score A2	Coverage A2	# Peptides A2	# PSM A2	Score B2	Coverage B2	# Peptides B2	# PSM B2	Score C2	Coverage C2	# Peptides C2	# PSM C2	Score D2	Coverage D2	# Peptides D2	# PSM D2	Score E2	Coverage E2	# Peptides E2	# PSM E2	Score F2	Coverage F2	# Peptides F2	# PSM F2	Score G2	Coverage G2	# Peptides G2	# PSM G2	Score H2	Coverage H2	# Peptides H2	# PSM H2	Score I2	Coverage I2	# Peptides I2	# PSM I2	Score J2	Coverage J2	# Peptides J2	# PSM J2	Score K2
		ENSRNOP899999374	NDUFS3 30 kDa-bov and targetP	91.67	1	32	32	893	507.44	41.67	9	14	3308.41	61.4	22	96	3321.4	66.23	27	97	1977.5	55.26	15	55	3651	74.12	24	96	2903.5	61.4	22	81	6860.14	60.53	16	176	6019.56	62.28	17	152	1425.46	73.68	16	40	1243.26	59.21	12	31	2185.23
	ILTDYGFEGHPFRKDFPLTGYVELR	3	1	1	ENSRNOP899999374		2970.52													High		27.67		0.0341159								High		28.36		0.0291043					2
		Accession	Description	ΣCoverage	Σ# Proteins	Σ# Unique Peptides	Σ# Peptides	Σ# PSMs	Score A2	Coverage A2	# Peptides A2	# PSM A2	Score B2	Coverage B2	# Peptides B2	# PSM B2	Score C2	Coverage C2	# Peptides C2	# PSM C2	Score D2	Coverage D2	# Peptides D2	# PSM D2	Score E2	Coverage E2	# Peptides E2	# PSM E2	Score F2	Coverage F2	# Peptides F2	# PSM F2	Score G2	Coverage G2	# Peptides G2	# PSM G2	Score H2	Coverage H2	# Peptides H2	# PSM H2	Score I2	Coverage I2	# Peptides I2	# PSM I2	Score J2	Coverage J2	# Peptides J2	# PSM J2	Score K2
		ENSRNOP899999374	NDUFS3 30 kDa-bov and targetP	91.67	1	32	32	893	507.44	41.67	9	14	3308.41	61.4	22	96	3321.4	66.23	27	97	1977.5	55.26	15	55	3651	74.12	24	96	2903.5	61.4	22	81	6860.14	60.53	16	176	6019.56	62.28	17	152	1425.46	73.68	16	40	1243.26	59.21	12	31	2185.23
	TYADELTAIDSIVSVHIAANWYER	95	1	1	ENSRNOP899999374		2737.35		High		115.6		5.49486e-11		High		74.74		6.69818e-07		High		52.29		9.41371e-05		High		57.18		3.19681e-05	High	High	40.29	71.96	0.00186619	1.27045e-06				0
		Accession	Description	ΣCoverage	Σ# Proteins	Σ# Unique Peptides	Σ# Peptides	Σ# PSMs	Score A2	Coverage A2	# Peptides A2	# PSM A2	Score B2	Coverage B2	# Peptides B2	# PSM B2	Score C2	Coverage C2	# Peptides C2	# PSM C2	Score D2	Coverage D2	# Peptides D2	# PSM D2	Score E2	Coverage E2	# Peptides E2	# PSM E2	Score F2	Coverage F2	# Peptides F2	# PSM F2	Score G2	Coverage G2	# Peptides G2	# PSM G2	Score H2	Coverage H2	# Peptides H2	# PSM H2	Score I2	Coverage I2	# Peptides I2	# PSM I2	Score J2	Coverage J2	# Peptides J2	# PSM J2	Score K2
		ENSRNOP899999374	NDUFS3 30 kDa-bov and targetP	91.67	1	32	32	893	507.44	41.67	9	14	3308.41	61.4	22	96	3321.4	66.23	27	97	1977.5	55.26	15	55	3651	74.12	24	96	2903.5	61.4	22	81	6860.14	60.53	16	176	6019.56	62.28	17	152	1425.46	73.68	16	40	1243.26	59.21	12	31	2185.23
	QNRFEIVYNLLSLRFNSR	1	1	1	ENSRNOP899999374		2269.22								High		24.27		0.0746374																						2
		Accession	Description	ΣCoverage	Σ# Proteins	Σ# Unique Peptides	Σ# Peptides	Σ# PSMs	Score A2	Coverage A2	# Peptides A2	# PSM A2	Score B2	Coverage B2	# Peptides B2	# PSM B2	Score C2	Coverage C2	# Peptides C2	# PSM C2	Score D2	Coverage D2	# Peptides D2	# PSM D2	Score E2	Coverage E2	# Peptides E2	# PSM E2	Score F2	Coverage F2	# Peptides F2	# PSM F2	Score G2	Coverage G2	# Peptides G2	# PSM G2	Score H2	Coverage H2	# Peptides H2	# PSM H2	Score I2	Coverage I2	# Peptides I2	# PSM I2	Score J2	Coverage J2	# Peptides J2	# PSM J2	Score K2
		ENSRNOP899999374	NDUFS3 30 kDa-bov and targetP	91.67	1	32	32	893	507.44	41.67	9	14	3308.41	61.4	22	96	3321.4	66.23	27	97	1977.5	55.26	15	55	3651	74.12	24	96	2903.5	61.4	22	81	6860.14	60.53	16	176	6019.56	62.28	17	152	1425.46	73.68	16	40	1243.26	59.21	12	31	2185.23
	YVQQVQVTCFDELEICIHPDGVIPTITFLK	1	1	1	ENSRNOP899999374		3448.74														High		30.81		0.0144394																0
		Accession	Description	ΣCoverage	Σ# Proteins	Σ# Unique Peptides	Σ# Peptides	Σ# PSMs	Score A2	Coverage A2	# Peptides A2	# PSM A2	Score B2	Coverage B2	# Peptides B2	# PSM B2	Score C2	Coverage C2	# Peptides C2	# PSM C2	Score D2	Coverage D2	# Peptides D2	# PSM D2	Score E2	Coverage E2	# Peptides E2	# PSM E2	Score F2	Coverage F2	# Peptides F2	# PSM F2	Score G2	Coverage G2	# Peptides G2	# PSM G2	Score H2	Coverage H2	# Peptides H2	# PSM H2	Score I2	Coverage I2	# Peptides I2	# PSM I2	Score J2	Coverage J2	# Peptides J2	# PSM J2	Score K2
		ENSRNOP899999374	NDUFS3 30 kDa-bov and targetP	91.67	1	32	32	893	507.44	41.67	9	14	3308.41	61.4	22	96	3321.4	66.23	27	97	1977.5	55.26	15	55	3651	74.12	24	96	2903.5	61.4	22	81	6860.14	60.53	16	176	6019.56	62.28	17	152	1425.46	73.68	16	40	1243.26	59.21	12	31	2185.23
ENSRNOP00000027980	NDUFA13 B16.6	92.36	2	28	28	926	1457.2	70.83	15	44	4157.73	72.22	18	113	5564.14	75	23	143	2017.11	68.06	13	66	4293.23	72.22	18	110	4522.69	72.22	17	118	3434.85	85.42	17	100	3358.34	81.94	13	92	988.257	77.78	12	38	1407.81	65.97	10	43	1904.27	62.5	10
	Sequence	# PSMs	# Proteins	# Protein Groups	Protein Group Accessions	Modifications	MH+ [Da]	A2	G2	IonScore A2	IonScore G2	Exp Value A2	Exp Value G2	B2	H2	IonScore B2	IonScore H2	Exp Value B2	Exp Value H2	C2	I2	IonScore C2	IonScore I2	Exp Value C2	Exp Value I2	D2	J2	IonScore D2	IonScore J2	Exp Value D2	Exp Value J2	E2	K2	IonScore E2	IonScore K2	Exp Value E2	Exp Value K2	F2	IonScore F2	Exp Value F2	# Missed Cleavages
	VGESMFHTTR	27	2	1	ENSRNOP00000027980		1164.55	High	High	81.36	81.11	1.45867e-07	1.5451e-07	High	High	75.94	77.39	5.08109e-07	3.63879e-07	High	High	78.79	72.93	2.63607e-07	3.33736e-07	High	High	70.22	70.33	1.89652e-06	4.86586e-07	High	High	81.61	85.36	1.37707e-07	5.80706e-08	High	72.67	1.07884e-06	0
		Accession	Description	ΣCoverage	Σ# Proteins	Σ# Unique Peptides	Σ# Peptides	Σ# PSMs	Score A2	Coverage A2	# Peptides A2	# PSM A2	Score B2	Coverage B2	# Peptides B2	# PSM B2	Score C2	Coverage C2	# Peptides C2	# PSM C2	Score D2	Coverage D2	# Peptides D2	# PSM D2	Score E2	Coverage E2	# Peptides E2	# PSM E2	Score F2	Coverage F2	# Peptides F2	# PSM F2	Score G2	Coverage G2	# Peptides G2	# PSM G2	Score H2	Coverage H2	# Peptides H2	# PSM H2	Score I2	Coverage I2	# Peptides I2	# PSM I2	Score J2	Coverage J2	# Peptides J2	# PSM J2	Score K2
		ENSRNOP00000027980	NDUFA13 B16.6	92.36	2	28	28	926	1457.2	70.83	15	44	4157.73	72.22	18	113	5564.14	75	23	143	2017.11	68.06	13	66	4293.23	72.22	18	110	4522.69	72.22	17	118	3434.85	85.42	17	100	3358.34	81.94	13	92	988.257	77.78	12	38	1407.81	65.97	10	43	1904.27
	VKQDMPPPGGYGPIDYKR	81	1	1	ENSRNOP00000027980		2018.02	High	High	69.8	30.64	2.08909e-06	0.017217	High		78.73		2.67274e-07		High		81.73		1.33954e-07		High		69.49		2.24366e-06		High		81.8		1.31812e-07		High	71.67	1.35818e-06	2
		Accession	Description	ΣCoverage	Σ# Proteins	Σ# Unique Peptides	Σ# Peptides	Σ# PSMs	Score A2	Coverage A2	# Peptides A2	# PSM A2	Score B2	Coverage B2	# Peptides B2	# PSM B2	Score C2	Coverage C2	# Peptides C2	# PSM C2	Score D2	Coverage D2	# Peptides D2	# PSM D2	Score E2	Coverage E2	# Peptides E2	# PSM E2	Score F2	Coverage F2	# Peptides F2	# PSM F2	Score G2	Coverage G2	# Peptides G2	# PSM G2	Score H2	Coverage H2	# Peptides H2	# PSM H2	Score I2	Coverage I2	# Peptides I2	# PSM I2	Score J2	Coverage J2	# Peptides J2	# PSM J2	Score K2
		ENSRNOP00000027980	NDUFA13 B16.6	92.36	2	28	28	926	1457.2	70.83	15	44	4157.73	72.22	18	113	5564.14	75	23	143	2017.11	68.06	13	66	4293.23	72.22	18	110	4522.69	72.22	17	118	3434.85	85.42	17	100	3358.34	81.94	13	92	988.257	77.78	12	38	1407.81	65.97	10	43	1904.27
	QDMPPPGGYGPIDYKR	62	1	1	ENSRNOP00000027980		1790.86	High	High	66.74	70.67	4.22626e-06	1.70984e-06	High		79.51		2.23335e-07		High		76.83		4.13958e-07		High		64.01		7.92422e-06		High		91.69		1.35194e-08		High	84.15	7.67285e-08	1
		Accession	Description	ΣCoverage	Σ# Proteins	Σ# Unique Peptides	Σ# Peptides	Σ# PSMs	Score A2	Coverage A2	# Peptides A2	# PSM A2	Score B2	Coverage B2	# Peptides B2	# PSM B2	Score C2	Coverage C2	# Peptides C2	# PSM C2	Score D2	Coverage D2	# Peptides D2	# PSM D2	Score E2	Coverage E2	# Peptides E2	# PSM E2	Score F2	Coverage F2	# Peptides F2	# PSM F2	Score G2	Coverage G2	# Peptides G2	# PSM G2	Score H2	Coverage H2	# Peptides H2	# PSM H2	Score I2	Coverage I2	# Peptides I2	# PSM I2	Score J2	Coverage J2	# Peptides J2	# PSM J2	Score K2
		ENSRNOP00000027980	NDUFA13 B16.6	92.36	2	28	28	926	1457.2	70.83	15	44	4157.73	72.22	18	113	5564.14	75	23	143	2017.11	68.06	13	66	4293.23	72.22	18	110	4522.69	72.22	17	118	3434.85	85.42	17	100	3358.34	81.94	13	92	988.257	77.78	12	38	1407.81	65.97	10	43	1904.27
	TKEEMENANFGFTGYT	34	2	1	ENSRNOP00000027980		1838.79	High	High	65.67	61.49	5.407e-06	1.41565e-05	High	High	97.82	60.68	3.29577e-09	1.70591e-05	High	High	96.61	47.21	4.35468e-09	0.000124567	High	High	91.31	44.69	1.47556e-08	0.000137832	High	High	88.96	52.87	2.53488e-08	0.000103028	High	75.86	5.17555e-07	1
		Accession	Description	ΣCoverage	Σ# Proteins	Σ# Unique Peptides	Σ# Peptides	Σ# PSMs	Score A2	Coverage A2	# Peptides A2	# PSM A2	Score B2	Coverage B2	# Peptides B2	# PSM B2	Score C2	Coverage C2	# Peptides C2	# PSM C2	Score D2	Coverage D2	# Peptides D2	# PSM D2	Score E2	Coverage E2	# Peptides E2	# PSM E2	Score F2	Coverage F2	# Peptides F2	# PSM F2	Score G2	Coverage G2	# Peptides G2	# PSM G2	Score H2	Coverage H2	# Peptides H2	# PSM H2	Score I2	Coverage I2	# Peptides I2	# PSM I2	Score J2	Coverage J2	# Peptides J2	# PSM J2	Score K2
		ENSRNOP00000027980	NDUFA13 B16.6	92.36	2	28	28	926	1457.2	70.83	15	44	4157.73	72.22	18	113	5564.14	75	23	143	2017.11	68.06	13	66	4293.23	72.22	18	110	4522.69	72.22	17	118	3434.85	85.42	17	100	3358.34	81.94	13	92	988.257	77.78	12	38	1407.81	65.97	10	43	1904.27
	AASKVKQDMPPPGGYGPIDYKR	9	1	1	ENSRNOP00000027980	N-Term(Acetyl)	2417.23	High		59.86		2.06042e-05								High		55.49		5.63581e-05																	3
		Accession	Description	ΣCoverage	Σ# Proteins	Σ# Unique Peptides	Σ# Peptides	Σ# PSMs	Score A2	Coverage A2	# Peptides A2	# PSM A2	Score B2	Coverage B2	# Peptides B2	# PSM B2	Score C2	Coverage C2	# Peptides C2	# PSM C2	Score D2	Coverage D2	# Peptides D2	# PSM D2	Score E2	Coverage E2	# Peptides E2	# PSM E2	Score F2	Coverage F2	# Peptides F2	# PSM F2	Score G2	Coverage G2	# Peptides G2	# PSM G2	Score H2	Coverage H2	# Peptides H2	# PSM H2	Score I2	Coverage I2	# Peptides I2	# PSM I2	Score J2	Coverage J2	# Peptides J2	# PSM J2	Score K2
		ENSRNOP00000027980	NDUFA13 B16.6	92.36	2	28	28	926	1457.2	70.83	15	44	4157.73	72.22	18	113	5564.14	75	23	143	2017.11	68.06	13	66	4293.23	72.22	18	110	4522.69	72.22	17	118	3434.85	85.42	17	100	3358.34	81.94	13	92	988.257	77.78	12	38	1407.81	65.97	10	43	1904.27
	WVPPLIGELYGLR	135	2	1	ENSRNOP00000027980		1512.86	High	High	59.49	61.98	2.24366e-05	1.26461e-05	High	High	62.89	64.95	1.02555e-05	6.382e-06	High	High	58.2	45.31	3.01965e-05	0.000192932	High	High	55.42	64.09	5.72739e-05	2.80758e-06	High	High	56.93	56.95	4.04535e-05	4.02677e-05	High	64.74	6.69818e-06	0
		Accession	Description	ΣCoverage	Σ# Proteins	Σ# Unique Peptides	Σ# Peptides	Σ# PSMs	Score A2	Coverage A2	# Peptides A2	# PSM A2	Score B2	Coverage B2	# Peptides B2	# PSM B2	Score C2	Coverage C2	# Peptides C2	# PSM C2	Score D2	Coverage D2	# Peptides D2	# PSM D2	Score E2	Coverage E2	# Peptides E2	# PSM E2	Score F2	Coverage F2	# Peptides F2	# PSM F2	Score G2	Coverage G2	# Peptides G2	# PSM G2	Score H2	Coverage H2	# Peptides H2	# PSM H2	Score I2	Coverage I2	# Peptides I2	# PSM I2	Score J2	Coverage J2	# Peptides J2	# PSM J2	Score K2
		ENSRNOP00000027980	NDUFA13 B16.6	92.36	2	28	28	926	1457.2	70.83	15	44	4157.73	72.22	18	113	5564.14	75	23	143	2017.11	68.06	13	66	4293.23	72.22	18	110	4522.69	72.22	17	118	3434.85	85.42	17	100	3358.34	81.94	13	92	988.257	77.78	12	38	1407.81	65.97	10	43	1904.27
	ENLEEEAIIMK	38	2	1	ENSRNOP00000027980		1318.66	High	High	53.26	74.93	9.41795e-05	6.41145e-07	High	High	77.61	77.41	3.45905e-07	3.62207e-07	High	High	77.24	65.81	3.76666e-07	2.07313e-06	High	High	76.56	34.51	4.40511e-07	0.00313288	High	High	77.52	70.96	3.53148e-07	1.5994e-06	High	63.03	9.93017e-06	0
		Accession	Description	ΣCoverage	Σ# Proteins	Σ# Unique Peptides	Σ# Peptides	Σ# PSMs	Score A2	Coverage A2	# Peptides A2	# PSM A2	Score B2	Coverage B2	# Peptides B2	# PSM B2	Score C2	Coverage C2	# Peptides C2	# PSM C2	Score D2	Coverage D2	# Peptides D2	# PSM D2	Score E2	Coverage E2	# Peptides E2	# PSM E2	Score F2	Coverage F2	# Peptides F2	# PSM F2	Score G2	Coverage G2	# Peptides G2	# PSM G2	Score H2	Coverage H2	# Peptides H2	# PSM H2	Score I2	Coverage I2	# Peptides I2	# PSM I2	Score J2	Coverage J2	# Peptides J2	# PSM J2	Score K2
		ENSRNOP00000027980	NDUFA13 B16.6	92.36	2	28	28	926	1457.2	70.83	15	44	4157.73	72.22	18	113	5564.14	75	23	143	2017.11	68.06	13	66	4293.23	72.22	18	110	4522.69	72.22	17	118	3434.85	85.42	17	100	3358.34	81.94	13	92	988.257	77.78	12	38	1407.81	65.97	10	43	1904.27
	AASKVKQDMPPPGGYGPIDYKR	2	1	1	ENSRNOP00000027980	N-Term(Acetyl); M9(Oxidation)	2433.22	High		49.92		0.000203215																													3
		Accession	Description	ΣCoverage	Σ# Proteins	Σ# Unique Peptides	Σ# Peptides	Σ# PSMs	Score A2	Coverage A2	# Peptides A2	# PSM A2	Score B2	Coverage B2	# Peptides B2	# PSM B2	Score C2	Coverage C2	# Peptides C2	# PSM C2	Score D2	Coverage D2	# Peptides D2	# PSM D2	Score E2	Coverage E2	# Peptides E2	# PSM E2	Score F2	Coverage F2	# Peptides F2	# PSM F2	Score G2	Coverage G2	# Peptides G2	# PSM G2	Score H2	Coverage H2	# Peptides H2	# PSM H2	Score I2	Coverage I2	# Peptides I2	# PSM I2	Score J2	Coverage J2	# Peptides J2	# PSM J2	Score K2
		ENSRNOP00000027980	NDUFA13 B16.6	92.36	2	28	28	926	1457.2	70.83	15	44	4157.73	72.22	18	113	5564.14	75	23	143	2017.11	68.06	13	66	4293.23	72.22	18	110	4522.69	72.22	17	118	3434.85	85.42	17	100	3358.34	81.94	13	92	988.257	77.78	12	38	1407.81	65.97	10	43	1904.27
	RLLIEDLEAR	34	2	1	ENSRNOP00000027980		1227.71	High	High	49.4	57	0.000229064	3.98067e-05	High	High	65.58	56.26	5.52022e-06	4.72016e-05	High	High	56.66	35.03	4.30484e-05	0.002481	High		38		0.00316196		High	High	52.82	56.72	0.000104221	4.24577e-05	High	52.16	0.000121327	1
		Accession	Description	ΣCoverage	Σ# Proteins	Σ# Unique Peptides	Σ# Peptides	Σ# PSMs	Score A2	Coverage A2	# Peptides A2	# PSM A2	Score B2	Coverage B2	# Peptides B2	# PSM B2	Score C2	Coverage C2	# Peptides C2	# PSM C2	Score D2	Coverage D2	# Peptides D2	# PSM D2	Score E2	Coverage E2	# Peptides E2	# PSM E2	Score F2	Coverage F2	# Peptides F2	# PSM F2	Score G2	Coverage G2	# Peptides G2	# PSM G2	Score H2	Coverage H2	# Peptides H2	# PSM H2	Score I2	Coverage I2	# Peptides I2	# PSM I2	Score J2	Coverage J2	# Peptides J2	# PSM J2	Score K2
		ENSRNOP00000027980	NDUFA13 B16.6	92.36	2	28	28	926	1457.2	70.83	15	44	4157.73	72.22	18	113	5564.14	75	23	143	2017.11	68.06	13	66	4293.23	72.22	18	110	4522.69	72.22	17	118	3434.85	85.42	17	100	3358.34	81.94	13	92	988.257	77.78	12	38	1407.81	65.97	10	43	1904.27
	VKQDMPPPGGYGPIDYK	76	1	1	ENSRNOP00000027980		1861.91	High	High	44.13	83.12	0.000770826	9.7265e-08	High	High	61.5	83.71	1.4124e-05	8.49096e-08	High	High	73.16	43.95	9.63733e-07	0.000523532	High		45.38		0.000578038		High	High	72.85	45.83	1.03504e-06	0.000521143	High	73	9.999e-07	1
		Accession	Description	ΣCoverage	Σ# Proteins	Σ# Unique Peptides	Σ# Peptides	Σ# PSMs	Score A2	Coverage A2	# Peptides A2	# PSM A2	Score B2	Coverage B2	# Peptides B2	# PSM B2	Score C2	Coverage C2	# Peptides C2	# PSM C2	Score D2	Coverage D2	# Peptides D2	# PSM D2	Score E2	Coverage E2	# Peptides E2	# PSM E2	Score F2	Coverage F2	# Peptides F2	# PSM F2	Score G2	Coverage G2	# Peptides G2	# PSM G2	Score H2	Coverage H2	# Peptides H2	# PSM H2	Score I2	Coverage I2	# Peptides I2	# PSM I2	Score J2	Coverage J2	# Peptides J2	# PSM J2	Score K2
		ENSRNOP00000027980	NDUFA13 B16.6	92.36	2	28	28	926	1457.2	70.83	15	44	4157.73	72.22	18	113	5564.14	75	23	143	2017.11	68.06	13	66	4293.23	72.22	18	110	4522.69	72.22	17	118	3434.85	85.42	17	100	3358.34	81.94	13	92	988.257	77.78	12	38	1407.81	65.97	10	43	1904.27
	DVPNWKVGESMFHTTR	8	2	1	ENSRNOP00000027980		1903.91	High		41.46		0.00142547								High		56.61		4.35468e-05																	1
		Accession	Description	ΣCoverage	Σ# Proteins	Σ# Unique Peptides	Σ# Peptides	Σ# PSMs	Score A2	Coverage A2	# Peptides A2	# PSM A2	Score B2	Coverage B2	# Peptides B2	# PSM B2	Score C2	Coverage C2	# Peptides C2	# PSM C2	Score D2	Coverage D2	# Peptides D2	# PSM D2	Score E2	Coverage E2	# Peptides E2	# PSM E2	Score F2	Coverage F2	# Peptides F2	# PSM F2	Score G2	Coverage G2	# Peptides G2	# PSM G2	Score H2	Coverage H2	# Peptides H2	# PSM H2	Score I2	Coverage I2	# Peptides I2	# PSM I2	Score J2	Coverage J2	# Peptides J2	# PSM J2	Score K2
		ENSRNOP00000027980	NDUFA13 B16.6	92.36	2	28	28	926	1457.2	70.83	15	44	4157.73	72.22	18	113	5564.14	75	23	143	2017.11	68.06	13	66	4293.23	72.22	18	110	4522.69	72.22	17	118	3434.85	85.42	17	100	3358.34	81.94	13	92	988.257	77.78	12	38	1407.81	65.97	10	43	1904.27
	LLIEDLEAR	43	2	1	ENSRNOP00000027980		1071.6	High	High	41.28	61.28	0.00148579	1.48579e-05	High	High	60.8	61.28	1.65942e-05	1.48579e-05	High	High	67.26	46.67	3.74936e-06	0.000185139	High	High	40.85	33.9	0.00164043	0.00376827	High	High	56.87	69.31	4.10163e-05	2.3386e-06	High	45.53	0.000558414	0
		Accession	Description	ΣCoverage	Σ# Proteins	Σ# Unique Peptides	Σ# Peptides	Σ# PSMs	Score A2	Coverage A2	# Peptides A2	# PSM A2	Score B2	Coverage B2	# Peptides B2	# PSM B2	Score C2	Coverage C2	# Peptides C2	# PSM C2	Score D2	Coverage D2	# Peptides D2	# PSM D2	Score E2	Coverage E2	# Peptides E2	# PSM E2	Score F2	Coverage F2	# Peptides F2	# PSM F2	Score G2	Coverage G2	# Peptides G2	# PSM G2	Score H2	Coverage H2	# Peptides H2	# PSM H2	Score I2	Coverage I2	# Peptides I2	# PSM I2	Score J2	Coverage J2	# Peptides J2	# PSM J2	Score K2
		ENSRNOP00000027980	NDUFA13 B16.6	92.36	2	28	28	926	1457.2	70.83	15	44	4157.73	72.22	18	113	5564.14	75	23	143	2017.11	68.06	13	66	4293.23	72.22	18	110	4522.69	72.22	17	118	3434.85	85.42	17	100	3358.34	81.94	13	92	988.257	77.78	12	38	1407.81	65.97	10	43	1904.27
	IALMPLLQAEKDRR	26	2	1	ENSRNOP00000027980		1653.95	High	High	35.52	24.15	0.00559702	0.0767285	High	High	30.57	20.35	0.0174967	0.184059	High		36.24		0.00474195		High		27.12		0.0387219		High		36.96		0.00401751		High	37.1	0.00389006	2
		Accession	Description	ΣCoverage	Σ# Proteins	Σ# Unique Peptides	Σ# Peptides	Σ# PSMs	Score A2	Coverage A2	# Peptides A2	# PSM A2	Score B2	Coverage B2	# Peptides B2	# PSM B2	Score C2	Coverage C2	# Peptides C2	# PSM C2	Score D2	Coverage D2	# Peptides D2	# PSM D2	Score E2	Coverage E2	# Peptides E2	# PSM E2	Score F2	Coverage F2	# Peptides F2	# PSM F2	Score G2	Coverage G2	# Peptides G2	# PSM G2	Score H2	Coverage H2	# Peptides H2	# PSM H2	Score I2	Coverage I2	# Peptides I2	# PSM I2	Score J2	Coverage J2	# Peptides J2	# PSM J2	Score K2
		ENSRNOP00000027980	NDUFA13 B16.6	92.36	2	28	28	926	1457.2	70.83	15	44	4157.73	72.22	18	113	5564.14	75	23	143	2017.11	68.06	13	66	4293.23	72.22	18	110	4522.69	72.22	17	118	3434.85	85.42	17	100	3358.34	81.94	13	92	988.257	77.78	12	38	1407.81	65.97	10	43	1904.27
	IALMPLLQAEKDR	28	2	1	ENSRNOP00000027980		1497.84	High	High	33	56.12	0.009999	4.8748e-05	High	High	61.42	51.29	1.43865e-05	0.000148237	High	High	53.61	36.48	8.68874e-05	0.00147368							High	High	55.52	49.76	5.59702e-05	0.000210842	High	65	6.30894e-06	1
		Accession	Description	ΣCoverage	Σ# Proteins	Σ# Unique Peptides	Σ# Peptides	Σ# PSMs	Score A2	Coverage A2	# Peptides A2	# PSM A2	Score B2	Coverage B2	# Peptides B2	# PSM B2	Score C2	Coverage C2	# Peptides C2	# PSM C2	Score D2	Coverage D2	# Peptides D2	# PSM D2	Score E2	Coverage E2	# Peptides E2	# PSM E2	Score F2	Coverage F2	# Peptides F2	# PSM F2	Score G2	Coverage G2	# Peptides G2	# PSM G2	Score H2	Coverage H2	# Peptides H2	# PSM H2	Score I2	Coverage I2	# Peptides I2	# PSM I2	Score J2	Coverage J2	# Peptides J2	# PSM J2	Score K2
		ENSRNOP00000027980	NDUFA13 B16.6	92.36	2	28	28	926	1457.2	70.83	15	44	4157.73	72.22	18	113	5564.14	75	23	143	2017.11	68.06	13	66	4293.23	72.22	18	110	4522.69	72.22	17	118	3434.85	85.42	17	100	3358.34	81.94	13	92	988.257	77.78	12	38	1407.81	65.97	10	43	1904.27
	AASKVKQDMPPPGGYGPIDYK	1	1	1	ENSRNOP00000027980	N-Term(Acetyl)	2261.13	High		30.6		0.0173763																													2
		Accession	Description	ΣCoverage	Σ# Proteins	Σ# Unique Peptides	Σ# Peptides	Σ# PSMs	Score A2	Coverage A2	# Peptides A2	# PSM A2	Score B2	Coverage B2	# Peptides B2	# PSM B2	Score C2	Coverage C2	# Peptides C2	# PSM C2	Score D2	Coverage D2	# Peptides D2	# PSM D2	Score E2	Coverage E2	# Peptides E2	# PSM E2	Score F2	Coverage F2	# Peptides F2	# PSM F2	Score G2	Coverage G2	# Peptides G2	# PSM G2	Score H2	Coverage H2	# Peptides H2	# PSM H2	Score I2	Coverage I2	# Peptides I2	# PSM I2	Score J2	Coverage J2	# Peptides J2	# PSM J2	Score K2
		ENSRNOP00000027980	NDUFA13 B16.6	92.36	2	28	28	926	1457.2	70.83	15	44	4157.73	72.22	18	113	5564.14	75	23	143	2017.11	68.06	13	66	4293.23	72.22	18	110	4522.69	72.22	17	118	3434.85	85.42	17	100	3358.34	81.94	13	92	988.257	77.78	12	38	1407.81	65.97	10	43	1904.27
	QDMPPPGGYGPIDYK	65	1	1	ENSRNOP00000027980		1634.75	High	High	27.61	66.45	0.0345905	4.51811e-06	High	High	70.85	62.21	1.64043e-06	1.19938e-05	High	High	54.05	88.66	7.85157e-05	9.12168e-09	High		32.83		0.0103982		High	High	53.94	80.89	8.05298e-05	1.62539e-07	High	66.12	4.8748e-06	0
		Accession	Description	ΣCoverage	Σ# Proteins	Σ# Unique Peptides	Σ# Peptides	Σ# PSMs	Score A2	Coverage A2	# Peptides A2	# PSM A2	Score B2	Coverage B2	# Peptides B2	# PSM B2	Score C2	Coverage C2	# Peptides C2	# PSM C2	Score D2	Coverage D2	# Peptides D2	# PSM D2	Score E2	Coverage E2	# Peptides E2	# PSM E2	Score F2	Coverage F2	# Peptides F2	# PSM F2	Score G2	Coverage G2	# Peptides G2	# PSM G2	Score H2	Coverage H2	# Peptides H2	# PSM H2	Score I2	Coverage I2	# Peptides I2	# PSM I2	Score J2	Coverage J2	# Peptides J2	# PSM J2	Score K2
		ENSRNOP00000027980	NDUFA13 B16.6	92.36	2	28	28	926	1457.2	70.83	15	44	4157.73	72.22	18	113	5564.14	75	23	143	2017.11	68.06	13	66	4293.23	72.22	18	110	4522.69	72.22	17	118	3434.85	85.42	17	100	3358.34	81.94	13	92	988.257	77.78	12	38	1407.81	65.97	10	43	1904.27
	VKQDMPPPGGYGPIDYK	15	1	1	ENSRNOP00000027980	M5(Oxidation)	1877.91		High		63.51		8.89112e-06	High	High	72.47	58.27	1.12968e-06	2.97137e-05	High		62.82		1.04221e-05		High		77.39		3.63879e-07			High		45.1		0.000616533	High	55.33	5.84732e-05	1
		Accession	Description	ΣCoverage	Σ# Proteins	Σ# Unique Peptides	Σ# Peptides	Σ# PSMs	Score A2	Coverage A2	# Peptides A2	# PSM A2	Score B2	Coverage B2	# Peptides B2	# PSM B2	Score C2	Coverage C2	# Peptides C2	# PSM C2	Score D2	Coverage D2	# Peptides D2	# PSM D2	Score E2	Coverage E2	# Peptides E2	# PSM E2	Score F2	Coverage F2	# Peptides F2	# PSM F2	Score G2	Coverage G2	# Peptides G2	# PSM G2	Score H2	Coverage H2	# Peptides H2	# PSM H2	Score I2	Coverage I2	# Peptides I2	# PSM I2	Score J2	Coverage J2	# Peptides J2	# PSM J2	Score K2
		ENSRNOP00000027980	NDUFA13 B16.6	92.36	2	28	28	926	1457.2	70.83	15	44	4157.73	72.22	18	113	5564.14	75	23	143	2017.11	68.06	13	66	4293.23	72.22	18	110	4522.69	72.22	17	118	3434.85	85.42	17	100	3358.34	81.94	13	92	988.257	77.78	12	38	1407.81	65.97	10	43	1904.27
	VKQDMPPPGGYGPIDYKR	44	1	1	ENSRNOP00000027980	M5(Oxidation)	2034.01							High		71.22		1.50646e-06		High		75.26		5.94233e-07		High		60.27		1.87481e-05		High		71.19		1.5169e-06		High	79.59	2.19259e-07	2
		Accession	Description	ΣCoverage	Σ# Proteins	Σ# Unique Peptides	Σ# Peptides	Σ# PSMs	Score A2	Coverage A2	# Peptides A2	# PSM A2	Score B2	Coverage B2	# Peptides B2	# PSM B2	Score C2	Coverage C2	# Peptides C2	# PSM C2	Score D2	Coverage D2	# Peptides D2	# PSM D2	Score E2	Coverage E2	# Peptides E2	# PSM E2	Score F2	Coverage F2	# Peptides F2	# PSM F2	Score G2	Coverage G2	# Peptides G2	# PSM G2	Score H2	Coverage H2	# Peptides H2	# PSM H2	Score I2	Coverage I2	# Peptides I2	# PSM I2	Score J2	Coverage J2	# Peptides J2	# PSM J2	Score K2
		ENSRNOP00000027980	NDUFA13 B16.6	92.36	2	28	28	926	1457.2	70.83	15	44	4157.73	72.22	18	113	5564.14	75	23	143	2017.11	68.06	13	66	4293.23	72.22	18	110	4522.69	72.22	17	118	3434.85	85.42	17	100	3358.34	81.94	13	92	988.257	77.78	12	38	1407.81	65.97	10	43	1904.27
	VGESMFHTTR	15	2	1	ENSRNOP00000027980	M5(Oxidation)	1180.54							High		62.81		1.04462e-05		High		72.09		1.23298e-06		High		67.97		3.18388e-06		High		67.13		3.86328e-06		High	70.12	1.94069e-06	0
		Accession	Description	ΣCoverage	Σ# Proteins	Σ# Unique Peptides	Σ# Peptides	Σ# PSMs	Score A2	Coverage A2	# Peptides A2	# PSM A2	Score B2	Coverage B2	# Peptides B2	# PSM B2	Score C2	Coverage C2	# Peptides C2	# PSM C2	Score D2	Coverage D2	# Peptides D2	# PSM D2	Score E2	Coverage E2	# Peptides E2	# PSM E2	Score F2	Coverage F2	# Peptides F2	# PSM F2	Score G2	Coverage G2	# Peptides G2	# PSM G2	Score H2	Coverage H2	# Peptides H2	# PSM H2	Score I2	Coverage I2	# Peptides I2	# PSM I2	Score J2	Coverage J2	# Peptides J2	# PSM J2	Score K2
		ENSRNOP00000027980	NDUFA13 B16.6	92.36	2	28	28	926	1457.2	70.83	15	44	4157.73	72.22	18	113	5564.14	75	23	143	2017.11	68.06	13	66	4293.23	72.22	18	110	4522.69	72.22	17	118	3434.85	85.42	17	100	3358.34	81.94	13	92	988.257	77.78	12	38	1407.81	65.97	10	43	1904.27
	TLQILRENLEEEAIIMKDVPNWK	8	2	1	ENSRNOP00000027980		2782.48							High		61.35		1.46203e-05		High		67.33		3.68941e-06								High		72.91		1.02084e-06		High	65.99	5.02292e-06	2
		Accession	Description	ΣCoverage	Σ# Proteins	Σ# Unique Peptides	Σ# Peptides	Σ# PSMs	Score A2	Coverage A2	# Peptides A2	# PSM A2	Score B2	Coverage B2	# Peptides B2	# PSM B2	Score C2	Coverage C2	# Peptides C2	# PSM C2	Score D2	Coverage D2	# Peptides D2	# PSM D2	Score E2	Coverage E2	# Peptides E2	# PSM E2	Score F2	Coverage F2	# Peptides F2	# PSM F2	Score G2	Coverage G2	# Peptides G2	# PSM G2	Score H2	Coverage H2	# Peptides H2	# PSM H2	Score I2	Coverage I2	# Peptides I2	# PSM I2	Score J2	Coverage J2	# Peptides J2	# PSM J2	Score K2
		ENSRNOP00000027980	NDUFA13 B16.6	92.36	2	28	28	926	1457.2	70.83	15	44	4157.73	72.22	18	113	5564.14	75	23	143	2017.11	68.06	13	66	4293.23	72.22	18	110	4522.69	72.22	17	118	3434.85	85.42	17	100	3358.34	81.94	13	92	988.257	77.78	12	38	1407.81	65.97	10	43	1904.27
	TLQILRENLEEEAIIMK	18	2	1	ENSRNOP00000027980		2043.12							High	High	60.79	60.47	1.66325e-05	1.79043e-05	High		84.1		7.76169e-08		Medium		26.09		0.0490859		High		89.6		2.18754e-08		High	95.51	5.60992e-09	1
		Accession	Description	ΣCoverage	Σ# Proteins	Σ# Unique Peptides	Σ# Peptides	Σ# PSMs	Score A2	Coverage A2	# Peptides A2	# PSM A2	Score B2	Coverage B2	# Peptides B2	# PSM B2	Score C2	Coverage C2	# Peptides C2	# PSM C2	Score D2	Coverage D2	# Peptides D2	# PSM D2	Score E2	Coverage E2	# Peptides E2	# PSM E2	Score F2	Coverage F2	# Peptides F2	# PSM F2	Score G2	Coverage G2	# Peptides G2	# PSM G2	Score H2	Coverage H2	# Peptides H2	# PSM H2	Score I2	Coverage I2	# Peptides I2	# PSM I2	Score J2	Coverage J2	# Peptides J2	# PSM J2	Score K2
		ENSRNOP00000027980	NDUFA13 B16.6	92.36	2	28	28	926	1457.2	70.83	15	44	4157.73	72.22	18	113	5564.14	75	23	143	2017.11	68.06	13	66	4293.23	72.22	18	110	4522.69	72.22	17	118	3434.85	85.42	17	100	3358.34	81.94	13	92	988.257	77.78	12	38	1407.81	65.97	10	43	1904.27
	TKEEMENANFGFTGYT	11	2	1	ENSRNOP00000027980	M5(Oxidation)	1854.79		High		19.12		0.244319	High		59.56		2.20778e-05		High	High	66.64	34.99	4.32471e-06	0.00207684	High		42.99		0.00100221		High	High	40.15	24.49	0.00192733	0.0709507	High	57.5	3.54778e-05	1
		Accession	Description	ΣCoverage	Σ# Proteins	Σ# Unique Peptides	Σ# Peptides	Σ# PSMs	Score A2	Coverage A2	# Peptides A2	# PSM A2	Score B2	Coverage B2	# Peptides B2	# PSM B2	Score C2	Coverage C2	# Peptides C2	# PSM C2	Score D2	Coverage D2	# Peptides D2	# PSM D2	Score E2	Coverage E2	# Peptides E2	# PSM E2	Score F2	Coverage F2	# Peptides F2	# PSM F2	Score G2	Coverage G2	# Peptides G2	# PSM G2	Score H2	Coverage H2	# Peptides H2	# PSM H2	Score I2	Coverage I2	# Peptides I2	# PSM I2	Score J2	Coverage J2	# Peptides J2	# PSM J2	Score K2
		ENSRNOP00000027980	NDUFA13 B16.6	92.36	2	28	28	926	1457.2	70.83	15	44	4157.73	72.22	18	113	5564.14	75	23	143	2017.11	68.06	13	66	4293.23	72.22	18	110	4522.69	72.22	17	118	3434.85	85.42	17	100	3358.34	81.94	13	92	988.257	77.78	12	38	1407.81	65.97	10	43	1904.27
	ENLEEEAIIMK	15	2	1	ENSRNOP00000027980	M10(Oxidation)	1334.65		High		51.91		0.000128516	High	High	58.54	70.44	2.79226e-05	1.80284e-06							High		77.74		3.35704e-07		High	High	62.35	54.02	1.16133e-05	7.906e-05	High	61.72	1.34263e-05	0
		Accession	Description	ΣCoverage	Σ# Proteins	Σ# Unique Peptides	Σ# Peptides	Σ# PSMs	Score A2	Coverage A2	# Peptides A2	# PSM A2	Score B2	Coverage B2	# Peptides B2	# PSM B2	Score C2	Coverage C2	# Peptides C2	# PSM C2	Score D2	Coverage D2	# Peptides D2	# PSM D2	Score E2	Coverage E2	# Peptides E2	# PSM E2	Score F2	Coverage F2	# Peptides F2	# PSM F2	Score G2	Coverage G2	# Peptides G2	# PSM G2	Score H2	Coverage H2	# Peptides H2	# PSM H2	Score I2	Coverage I2	# Peptides I2	# PSM I2	Score J2	Coverage J2	# Peptides J2	# PSM J2	Score K2
		ENSRNOP00000027980	NDUFA13 B16.6	92.36	2	28	28	926	1457.2	70.83	15	44	4157.73	72.22	18	113	5564.14	75	23	143	2017.11	68.06	13	66	4293.23	72.22	18	110	4522.69	72.22	17	118	3434.85	85.42	17	100	3358.34	81.94	13	92	988.257	77.78	12	38	1407.81	65.97	10	43	1904.27
	IALMPLLQAEK	13	2	1	ENSRNOP00000027980	M4(Oxidation)	1242.71		High		26.65		0.0431476	High		55.64		5.44448e-05		High	High	32.63	30.04	0.0108882	0.00792666	High	High	57.28	42.9	3.73213e-05	0.000410289	High	High	43.81	38.57	0.000829768	0.00277304	High	40.58	0.00174565	0
		Accession	Description	ΣCoverage	Σ# Proteins	Σ# Unique Peptides	Σ# Peptides	Σ# PSMs	Score A2	Coverage A2	# Peptides A2	# PSM A2	Score B2	Coverage B2	# Peptides B2	# PSM B2	Score C2	Coverage C2	# Peptides C2	# PSM C2	Score D2	Coverage D2	# Peptides D2	# PSM D2	Score E2	Coverage E2	# Peptides E2	# PSM E2	Score F2	Coverage F2	# Peptides F2	# PSM F2	Score G2	Coverage G2	# Peptides G2	# PSM G2	Score H2	Coverage H2	# Peptides H2	# PSM H2	Score I2	Coverage I2	# Peptides I2	# PSM I2	Score J2	Coverage J2	# Peptides J2	# PSM J2	Score K2
		ENSRNOP00000027980	NDUFA13 B16.6	92.36	2	28	28	926	1457.2	70.83	15	44	4157.73	72.22	18	113	5564.14	75	23	143	2017.11	68.06	13	66	4293.23	72.22	18	110	4522.69	72.22	17	118	3434.85	85.42	17	100	3358.34	81.94	13	92	988.257	77.78	12	38	1407.81	65.97	10	43	1904.27
	QDMPPPGGYGPIDYK	13	1	1	ENSRNOP00000027980	M3(Oxidation)	1650.75		High		65.56		5.5457e-06	High	High	52.93	67.02	0.000101615	3.96238e-06	High	High	37.9	35.34	0.00323561	0.00191603	High		28		0.0316196			High		53.41		9.09822e-05				0
		Accession	Description	ΣCoverage	Σ# Proteins	Σ# Unique Peptides	Σ# Peptides	Σ# PSMs	Score A2	Coverage A2	# Peptides A2	# PSM A2	Score B2	Coverage B2	# Peptides B2	# PSM B2	Score C2	Coverage C2	# Peptides C2	# PSM C2	Score D2	Coverage D2	# Peptides D2	# PSM D2	Score E2	Coverage E2	# Peptides E2	# PSM E2	Score F2	Coverage F2	# Peptides F2	# PSM F2	Score G2	Coverage G2	# Peptides G2	# PSM G2	Score H2	Coverage H2	# Peptides H2	# PSM H2	Score I2	Coverage I2	# Peptides I2	# PSM I2	Score J2	Coverage J2	# Peptides J2	# PSM J2	Score K2
		ENSRNOP00000027980	NDUFA13 B16.6	92.36	2	28	28	926	1457.2	70.83	15	44	4157.73	72.22	18	113	5564.14	75	23	143	2017.11	68.06	13	66	4293.23	72.22	18	110	4522.69	72.22	17	118	3434.85	85.42	17	100	3358.34	81.94	13	92	988.257	77.78	12	38	1407.81	65.97	10	43	1904.27
	IALMPLLQAEK	38	2	1	ENSRNOP00000027980		1226.72		High		52.55		0.000110906	High	High	45.66	51.43	0.000541947	0.000143535	High	High	47.97	25.19	0.000318388	0.0198337	High	High	45.44	61.52	0.000570107	3.10065e-06	High	High	52.43	60.6	0.000114014	1.73763e-05	High	47.98	0.000317656	0
		Accession	Description	ΣCoverage	Σ# Proteins	Σ# Unique Peptides	Σ# Peptides	Σ# PSMs	Score A2	Coverage A2	# Peptides A2	# PSM A2	Score B2	Coverage B2	# Peptides B2	# PSM B2	Score C2	Coverage C2	# Peptides C2	# PSM C2	Score D2	Coverage D2	# Peptides D2	# PSM D2	Score E2	Coverage E2	# Peptides E2	# PSM E2	Score F2	Coverage F2	# Peptides F2	# PSM F2	Score G2	Coverage G2	# Peptides G2	# PSM G2	Score H2	Coverage H2	# Peptides H2	# PSM H2	Score I2	Coverage I2	# Peptides I2	# PSM I2	Score J2	Coverage J2	# Peptides J2	# PSM J2	Score K2
		ENSRNOP00000027980	NDUFA13 B16.6	92.36	2	28	28	926	1457.2	70.83	15	44	4157.73	72.22	18	113	5564.14	75	23	143	2017.11	68.06	13	66	4293.23	72.22	18	110	4522.69	72.22	17	118	3434.85	85.42	17	100	3358.34	81.94	13	92	988.257	77.78	12	38	1407.81	65.97	10	43	1904.27
	QDMPPPGGYGPIDYKR	5	1	1	ENSRNOP00000027980	M3(Oxidation)	1806.85							High		43.7		0.000851053								High		45.61		0.000548222								High	33.94	0.00805298	1
		Accession	Description	ΣCoverage	Σ# Proteins	Σ# Unique Peptides	Σ# Peptides	Σ# PSMs	Score A2	Coverage A2	# Peptides A2	# PSM A2	Score B2	Coverage B2	# Peptides B2	# PSM B2	Score C2	Coverage C2	# Peptides C2	# PSM C2	Score D2	Coverage D2	# Peptides D2	# PSM D2	Score E2	Coverage E2	# Peptides E2	# PSM E2	Score F2	Coverage F2	# Peptides F2	# PSM F2	Score G2	Coverage G2	# Peptides G2	# PSM G2	Score H2	Coverage H2	# Peptides H2	# PSM H2	Score I2	Coverage I2	# Peptides I2	# PSM I2	Score J2	Coverage J2	# Peptides J2	# PSM J2	Score K2
		ENSRNOP00000027980	NDUFA13 B16.6	92.36	2	28	28	926	1457.2	70.83	15	44	4157.73	72.22	18	113	5564.14	75	23	143	2017.11	68.06	13	66	4293.23	72.22	18	110	4522.69	72.22	17	118	3434.85	85.42	17	100	3358.34	81.94	13	92	988.257	77.78	12	38	1407.81	65.97	10	43	1904.27
	IALMPLLQAEKDRR	12	2	1	ENSRNOP00000027980	M4(Oxidation)	1669.94							High		42.67		0.00107884		High		44.91		0.000644105								High		37.23		0.00377534		High	43.9	0.000812749	2
		Accession	Description	ΣCoverage	Σ# Proteins	Σ# Unique Peptides	Σ# Peptides	Σ# PSMs	Score A2	Coverage A2	# Peptides A2	# PSM A2	Score B2	Coverage B2	# Peptides B2	# PSM B2	Score C2	Coverage C2	# Peptides C2	# PSM C2	Score D2	Coverage D2	# Peptides D2	# PSM D2	Score E2	Coverage E2	# Peptides E2	# PSM E2	Score F2	Coverage F2	# Peptides F2	# PSM F2	Score G2	Coverage G2	# Peptides G2	# PSM G2	Score H2	Coverage H2	# Peptides H2	# PSM H2	Score I2	Coverage I2	# Peptides I2	# PSM I2	Score J2	Coverage J2	# Peptides J2	# PSM J2	Score K2
		ENSRNOP00000027980	NDUFA13 B16.6	92.36	2	28	28	926	1457.2	70.83	15	44	4157.73	72.22	18	113	5564.14	75	23	143	2017.11	68.06	13	66	4293.23	72.22	18	110	4522.69	72.22	17	118	3434.85	85.42	17	100	3358.34	81.94	13	92	988.257	77.78	12	38	1407.81	65.97	10	43	1904.27
	ENLEEEAIIMKDVPNWK	9	2	1	ENSRNOP00000027980		2058.02							High		38.54		0.00279226		High		80.39		1.82371e-07								High		95.33		5.84732e-09		High	92.51	1.11933e-08	1
		Accession	Description	ΣCoverage	Σ# Proteins	Σ# Unique Peptides	Σ# Peptides	Σ# PSMs	Score A2	Coverage A2	# Peptides A2	# PSM A2	Score B2	Coverage B2	# Peptides B2	# PSM B2	Score C2	Coverage C2	# Peptides C2	# PSM C2	Score D2	Coverage D2	# Peptides D2	# PSM D2	Score E2	Coverage E2	# Peptides E2	# PSM E2	Score F2	Coverage F2	# Peptides F2	# PSM F2	Score G2	Coverage G2	# Peptides G2	# PSM G2	Score H2	Coverage H2	# Peptides H2	# PSM H2	Score I2	Coverage I2	# Peptides I2	# PSM I2	Score J2	Coverage J2	# Peptides J2	# PSM J2	Score K2
		ENSRNOP00000027980	NDUFA13 B16.6	92.36	2	28	28	926	1457.2	70.83	15	44	4157.73	72.22	18	113	5564.14	75	23	143	2017.11	68.06	13	66	4293.23	72.22	18	110	4522.69	72.22	17	118	3434.85	85.42	17	100	3358.34	81.94	13	92	988.257	77.78	12	38	1407.81	65.97	10	43	1904.27
	RTLQILRENLEEEAIIMK	3	2	1	ENSRNOP00000027980		2199.22							High		23.32		0.0928873		High		44.26		0.000748095								High		24.93		0.0641145					2
		Accession	Description	ΣCoverage	Σ# Proteins	Σ# Unique Peptides	Σ# Peptides	Σ# PSMs	Score A2	Coverage A2	# Peptides A2	# PSM A2	Score B2	Coverage B2	# Peptides B2	# PSM B2	Score C2	Coverage C2	# Peptides C2	# PSM C2	Score D2	Coverage D2	# Peptides D2	# PSM D2	Score E2	Coverage E2	# Peptides E2	# PSM E2	Score F2	Coverage F2	# Peptides F2	# PSM F2	Score G2	Coverage G2	# Peptides G2	# PSM G2	Score H2	Coverage H2	# Peptides H2	# PSM H2	Score I2	Coverage I2	# Peptides I2	# PSM I2	Score J2	Coverage J2	# Peptides J2	# PSM J2	Score K2
		ENSRNOP00000027980	NDUFA13 B16.6	92.36	2	28	28	926	1457.2	70.83	15	44	4157.73	72.22	18	113	5564.14	75	23	143	2017.11	68.06	13	66	4293.23	72.22	18	110	4522.69	72.22	17	118	3434.85	85.42	17	100	3358.34	81.94	13	92	988.257	77.78	12	38	1407.81	65.97	10	43	1904.27
	RTLQILR	5	2	1	ENSRNOP00000027980		899.579		High		22.91		0.102084	High		22.89		0.102555		High		26.79		0.0417789								High		22.84		0.103742		High	29.04	0.0248861	1
		Accession	Description	ΣCoverage	Σ# Proteins	Σ# Unique Peptides	Σ# Peptides	Σ# PSMs	Score A2	Coverage A2	# Peptides A2	# PSM A2	Score B2	Coverage B2	# Peptides B2	# PSM B2	Score C2	Coverage C2	# Peptides C2	# PSM C2	Score D2	Coverage D2	# Peptides D2	# PSM D2	Score E2	Coverage E2	# Peptides E2	# PSM E2	Score F2	Coverage F2	# Peptides F2	# PSM F2	Score G2	Coverage G2	# Peptides G2	# PSM G2	Score H2	Coverage H2	# Peptides H2	# PSM H2	Score I2	Coverage I2	# Peptides I2	# PSM I2	Score J2	Coverage J2	# Peptides J2	# PSM J2	Score K2
		ENSRNOP00000027980	NDUFA13 B16.6	92.36	2	28	28	926	1457.2	70.83	15	44	4157.73	72.22	18	113	5564.14	75	23	143	2017.11	68.06	13	66	4293.23	72.22	18	110	4522.69	72.22	17	118	3434.85	85.42	17	100	3358.34	81.94	13	92	988.257	77.78	12	38	1407.81	65.97	10	43	1904.27
	TLQILRENLEEEAIIMKDVPNWK	1	2	1	ENSRNOP00000027980	M16(Oxidation)	2798.48													High		59.13		2.43757e-05																	2
		Accession	Description	ΣCoverage	Σ# Proteins	Σ# Unique Peptides	Σ# Peptides	Σ# PSMs	Score A2	Coverage A2	# Peptides A2	# PSM A2	Score B2	Coverage B2	# Peptides B2	# PSM B2	Score C2	Coverage C2	# Peptides C2	# PSM C2	Score D2	Coverage D2	# Peptides D2	# PSM D2	Score E2	Coverage E2	# Peptides E2	# PSM E2	Score F2	Coverage F2	# Peptides F2	# PSM F2	Score G2	Coverage G2	# Peptides G2	# PSM G2	Score H2	Coverage H2	# Peptides H2	# PSM H2	Score I2	Coverage I2	# Peptides I2	# PSM I2	Score J2	Coverage J2	# Peptides J2	# PSM J2	Score K2
		ENSRNOP00000027980	NDUFA13 B16.6	92.36	2	28	28	926	1457.2	70.83	15	44	4157.73	72.22	18	113	5564.14	75	23	143	2017.11	68.06	13	66	4293.23	72.22	18	110	4522.69	72.22	17	118	3434.85	85.42	17	100	3358.34	81.94	13	92	988.257	77.78	12	38	1407.81	65.97	10	43	1904.27
	RTLQILRENLEEEAIIMKDVPNWK	2	2	1	ENSRNOP00000027980		2938.58													High		44.26		0.000748095																	3
		Accession	Description	ΣCoverage	Σ# Proteins	Σ# Unique Peptides	Σ# Peptides	Σ# PSMs	Score A2	Coverage A2	# Peptides A2	# PSM A2	Score B2	Coverage B2	# Peptides B2	# PSM B2	Score C2	Coverage C2	# Peptides C2	# PSM C2	Score D2	Coverage D2	# Peptides D2	# PSM D2	Score E2	Coverage E2	# Peptides E2	# PSM E2	Score F2	Coverage F2	# Peptides F2	# PSM F2	Score G2	Coverage G2	# Peptides G2	# PSM G2	Score H2	Coverage H2	# Peptides H2	# PSM H2	Score I2	Coverage I2	# Peptides I2	# PSM I2	Score J2	Coverage J2	# Peptides J2	# PSM J2	Score K2
		ENSRNOP00000027980	NDUFA13 B16.6	92.36	2	28	28	926	1457.2	70.83	15	44	4157.73	72.22	18	113	5564.14	75	23	143	2017.11	68.06	13	66	4293.23	72.22	18	110	4522.69	72.22	17	118	3434.85	85.42	17	100	3358.34	81.94	13	92	988.257	77.78	12	38	1407.81	65.97	10	43	1904.27
	ENLEEEAIIMKDVPNWKVGESMFHTTR	1	2	1	ENSRNOP00000027980		3203.55													High		29.44		0.0226964																	2
		Accession	Description	ΣCoverage	Σ# Proteins	Σ# Unique Peptides	Σ# Peptides	Σ# PSMs	Score A2	Coverage A2	# Peptides A2	# PSM A2	Score B2	Coverage B2	# Peptides B2	# PSM B2	Score C2	Coverage C2	# Peptides C2	# PSM C2	Score D2	Coverage D2	# Peptides D2	# PSM D2	Score E2	Coverage E2	# Peptides E2	# PSM E2	Score F2	Coverage F2	# Peptides F2	# PSM F2	Score G2	Coverage G2	# Peptides G2	# PSM G2	Score H2	Coverage H2	# Peptides H2	# PSM H2	Score I2	Coverage I2	# Peptides I2	# PSM I2	Score J2	Coverage J2	# Peptides J2	# PSM J2	Score K2
		ENSRNOP00000027980	NDUFA13 B16.6	92.36	2	28	28	926	1457.2	70.83	15	44	4157.73	72.22	18	113	5564.14	75	23	143	2017.11	68.06	13	66	4293.23	72.22	18	110	4522.69	72.22	17	118	3434.85	85.42	17	100	3358.34	81.94	13	92	988.257	77.78	12	38	1407.81	65.97	10	43	1904.27
	LLIEDLEARIALMPLLQAEK	1	2	1	ENSRNOP00000027980		2279.31													High		21		0.158473																	1
		Accession	Description	ΣCoverage	Σ# Proteins	Σ# Unique Peptides	Σ# Peptides	Σ# PSMs	Score A2	Coverage A2	# Peptides A2	# PSM A2	Score B2	Coverage B2	# Peptides B2	# PSM B2	Score C2	Coverage C2	# Peptides C2	# PSM C2	Score D2	Coverage D2	# Peptides D2	# PSM D2	Score E2	Coverage E2	# Peptides E2	# PSM E2	Score F2	Coverage F2	# Peptides F2	# PSM F2	Score G2	Coverage G2	# Peptides G2	# PSM G2	Score H2	Coverage H2	# Peptides H2	# PSM H2	Score I2	Coverage I2	# Peptides I2	# PSM I2	Score J2	Coverage J2	# Peptides J2	# PSM J2	Score K2
		ENSRNOP00000027980	NDUFA13 B16.6	92.36	2	28	28	926	1457.2	70.83	15	44	4157.73	72.22	18	113	5564.14	75	23	143	2017.11	68.06	13	66	4293.23	72.22	18	110	4522.69	72.22	17	118	3434.85	85.42	17	100	3358.34	81.94	13	92	988.257	77.78	12	38	1407.81	65.97	10	43	1904.27
	IALMPLLQAEKDR	1	2	1	ENSRNOP00000027980	M4(Oxidation)	1513.84																									High		22.83		0.103982					1
		Accession	Description	ΣCoverage	Σ# Proteins	Σ# Unique Peptides	Σ# Peptides	Σ# PSMs	Score A2	Coverage A2	# Peptides A2	# PSM A2	Score B2	Coverage B2	# Peptides B2	# PSM B2	Score C2	Coverage C2	# Peptides C2	# PSM C2	Score D2	Coverage D2	# Peptides D2	# PSM D2	Score E2	Coverage E2	# Peptides E2	# PSM E2	Score F2	Coverage F2	# Peptides F2	# PSM F2	Score G2	Coverage G2	# Peptides G2	# PSM G2	Score H2	Coverage H2	# Peptides H2	# PSM H2	Score I2	Coverage I2	# Peptides I2	# PSM I2	Score J2	Coverage J2	# Peptides J2	# PSM J2	Score K2
		ENSRNOP00000027980	NDUFA13 B16.6	92.36	2	28	28	926	1457.2	70.83	15	44	4157.73	72.22	18	113	5564.14	75	23	143	2017.11	68.06	13	66	4293.23	72.22	18	110	4522.69	72.22	17	118	3434.85	85.42	17	100	3358.34	81.94	13	92	988.257	77.78	12	38	1407.81	65.97	10	43	1904.27
	GLSGYSMFALGIGALIFGYWR	5	2	1	ENSRNOP00000027980	M7(Oxidation)	2295.16		High		71.36		1.45867e-06		High		87.63		3.44315e-08								High		37.1		0.00282727										0
		Accession	Description	ΣCoverage	Σ# Proteins	Σ# Unique Peptides	Σ# Peptides	Σ# PSMs	Score A2	Coverage A2	# Peptides A2	# PSM A2	Score B2	Coverage B2	# Peptides B2	# PSM B2	Score C2	Coverage C2	# Peptides C2	# PSM C2	Score D2	Coverage D2	# Peptides D2	# PSM D2	Score E2	Coverage E2	# Peptides E2	# PSM E2	Score F2	Coverage F2	# Peptides F2	# PSM F2	Score G2	Coverage G2	# Peptides G2	# PSM G2	Score H2	Coverage H2	# Peptides H2	# PSM H2	Score I2	Coverage I2	# Peptides I2	# PSM I2	Score J2	Coverage J2	# Peptides J2	# PSM J2	Score K2
		ENSRNOP00000027980	NDUFA13 B16.6	92.36	2	28	28	926	1457.2	70.83	15	44	4157.73	72.22	18	113	5564.14	75	23	143	2017.11	68.06	13	66	4293.23	72.22	18	110	4522.69	72.22	17	118	3434.85	85.42	17	100	3358.34	81.94	13	92	988.257	77.78	12	38	1407.81	65.97	10	43	1904.27
	RGLSGYSMFALGIGALIFGYWR	5	2	1	ENSRNOP00000027980		2435.27		High		52.1		0.000123015								High		30.89		0.0120984		High		67.71		2.4229e-06										1
		Accession	Description	ΣCoverage	Σ# Proteins	Σ# Unique Peptides	Σ# Peptides	Σ# PSMs	Score A2	Coverage A2	# Peptides A2	# PSM A2	Score B2	Coverage B2	# Peptides B2	# PSM B2	Score C2	Coverage C2	# Peptides C2	# PSM C2	Score D2	Coverage D2	# Peptides D2	# PSM D2	Score E2	Coverage E2	# Peptides E2	# PSM E2	Score F2	Coverage F2	# Peptides F2	# PSM F2	Score G2	Coverage G2	# Peptides G2	# PSM G2	Score H2	Coverage H2	# Peptides H2	# PSM H2	Score I2	Coverage I2	# Peptides I2	# PSM I2	Score J2	Coverage J2	# Peptides J2	# PSM J2	Score K2
		ENSRNOP00000027980	NDUFA13 B16.6	92.36	2	28	28	926	1457.2	70.83	15	44	4157.73	72.22	18	113	5564.14	75	23	143	2017.11	68.06	13	66	4293.23	72.22	18	110	4522.69	72.22	17	118	3434.85	85.42	17	100	3358.34	81.94	13	92	988.257	77.78	12	38	1407.81	65.97	10	43	1904.27
	GLSGYSMFALGIGALIFGYWR	11	2	1	ENSRNOP00000027980		2279.17		High		37.91		0.00322817		High		127.16		3.83669e-12		High		39.87		0.00163316		High		121.91		1.01457e-11										0
		Accession	Description	ΣCoverage	Σ# Proteins	Σ# Unique Peptides	Σ# Peptides	Σ# PSMs	Score A2	Coverage A2	# Peptides A2	# PSM A2	Score B2	Coverage B2	# Peptides B2	# PSM B2	Score C2	Coverage C2	# Peptides C2	# PSM C2	Score D2	Coverage D2	# Peptides D2	# PSM D2	Score E2	Coverage E2	# Peptides E2	# PSM E2	Score F2	Coverage F2	# Peptides F2	# PSM F2	Score G2	Coverage G2	# Peptides G2	# PSM G2	Score H2	Coverage H2	# Peptides H2	# PSM H2	Score I2	Coverage I2	# Peptides I2	# PSM I2	Score J2	Coverage J2	# Peptides J2	# PSM J2	Score K2
		ENSRNOP00000027980	NDUFA13 B16.6	92.36	2	28	28	926	1457.2	70.83	15	44	4157.73	72.22	18	113	5564.14	75	23	143	2017.11	68.06	13	66	4293.23	72.22	18	110	4522.69	72.22	17	118	3434.85	85.42	17	100	3358.34	81.94	13	92	988.257	77.78	12	38	1407.81	65.97	10	43	1904.27
	GLSGYSMFALGIGALIFGYWRIMR	1	2	1	ENSRNOP00000027980	M7(Oxidation)	2695.39		High		33.64		0.00862892																												1
		Accession	Description	ΣCoverage	Σ# Proteins	Σ# Unique Peptides	Σ# Peptides	Σ# PSMs	Score A2	Coverage A2	# Peptides A2	# PSM A2	Score B2	Coverage B2	# Peptides B2	# PSM B2	Score C2	Coverage C2	# Peptides C2	# PSM C2	Score D2	Coverage D2	# Peptides D2	# PSM D2	Score E2	Coverage E2	# Peptides E2	# PSM E2	Score F2	Coverage F2	# Peptides F2	# PSM F2	Score G2	Coverage G2	# Peptides G2	# PSM G2	Score H2	Coverage H2	# Peptides H2	# PSM H2	Score I2	Coverage I2	# Peptides I2	# PSM I2	Score J2	Coverage J2	# Peptides J2	# PSM J2	Score K2
		ENSRNOP00000027980	NDUFA13 B16.6	92.36	2	28	28	926	1457.2	70.83	15	44	4157.73	72.22	18	113	5564.14	75	23	143	2017.11	68.06	13	66	4293.23	72.22	18	110	4522.69	72.22	17	118	3434.85	85.42	17	100	3358.34	81.94	13	92	988.257	77.78	12	38	1407.81	65.97	10	43	1904.27
	GLSGYSMFALGIGALIFGYWRIMR	2	2	1	ENSRNOP00000027980		2679.39																				High		41.29		0.00128171										1
		Accession	Description	ΣCoverage	Σ# Proteins	Σ# Unique Peptides	Σ# Peptides	Σ# PSMs	Score A2	Coverage A2	# Peptides A2	# PSM A2	Score B2	Coverage B2	# Peptides B2	# PSM B2	Score C2	Coverage C2	# Peptides C2	# PSM C2	Score D2	Coverage D2	# Peptides D2	# PSM D2	Score E2	Coverage E2	# Peptides E2	# PSM E2	Score F2	Coverage F2	# Peptides F2	# PSM F2	Score G2	Coverage G2	# Peptides G2	# PSM G2	Score H2	Coverage H2	# Peptides H2	# PSM H2	Score I2	Coverage I2	# Peptides I2	# PSM I2	Score J2	Coverage J2	# Peptides J2	# PSM J2	Score K2
		ENSRNOP00000027980	NDUFA13 B16.6	92.36	2	28	28	926	1457.2	70.83	15	44	4157.73	72.22	18	113	5564.14	75	23	143	2017.11	68.06	13	66	4293.23	72.22	18	110	4522.69	72.22	17	118	3434.85	85.42	17	100	3358.34	81.94	13	92	988.257	77.78	12	38	1407.81	65.97	10	43	1904.27
	RGLSGYSMFALGIGALIFGYWRIMR	2	2	1	ENSRNOP00000027980		2835.5																				High		39.61		0.00155889										2
		Accession	Description	ΣCoverage	Σ# Proteins	Σ# Unique Peptides	Σ# Peptides	Σ# PSMs	Score A2	Coverage A2	# Peptides A2	# PSM A2	Score B2	Coverage B2	# Peptides B2	# PSM B2	Score C2	Coverage C2	# Peptides C2	# PSM C2	Score D2	Coverage D2	# Peptides D2	# PSM D2	Score E2	Coverage E2	# Peptides E2	# PSM E2	Score F2	Coverage F2	# Peptides F2	# PSM F2	Score G2	Coverage G2	# Peptides G2	# PSM G2	Score H2	Coverage H2	# Peptides H2	# PSM H2	Score I2	Coverage I2	# Peptides I2	# PSM I2	Score J2	Coverage J2	# Peptides J2	# PSM J2	Score K2
		ENSRNOP00000027980	NDUFA13 B16.6	92.36	2	28	28	926	1457.2	70.83	15	44	4157.73	72.22	18	113	5564.14	75	23	143	2017.11	68.06	13	66	4293.23	72.22	18	110	4522.69	72.22	17	118	3434.85	85.42	17	100	3358.34	81.94	13	92	988.257	77.78	12	38	1407.81	65.97	10	43	1904.27
	RGLSGYSMFALGIGALIFGYWRIMR	1	2	1	ENSRNOP00000027980	M8(Oxidation)	2851.49																				High		35.31		0.00503496										2
		Accession	Description	ΣCoverage	Σ# Proteins	Σ# Unique Peptides	Σ# Peptides	Σ# PSMs	Score A2	Coverage A2	# Peptides A2	# PSM A2	Score B2	Coverage B2	# Peptides B2	# PSM B2	Score C2	Coverage C2	# Peptides C2	# PSM C2	Score D2	Coverage D2	# Peptides D2	# PSM D2	Score E2	Coverage E2	# Peptides E2	# PSM E2	Score F2	Coverage F2	# Peptides F2	# PSM F2	Score G2	Coverage G2	# Peptides G2	# PSM G2	Score H2	Coverage H2	# Peptides H2	# PSM H2	Score I2	Coverage I2	# Peptides I2	# PSM I2	Score J2	Coverage J2	# Peptides J2	# PSM J2	Score K2
		ENSRNOP00000027980	NDUFA13 B16.6	92.36	2	28	28	926	1457.2	70.83	15	44	4157.73	72.22	18	113	5564.14	75	23	143	2017.11	68.06	13	66	4293.23	72.22	18	110	4522.69	72.22	17	118	3434.85	85.42	17	100	3358.34	81.94	13	92	988.257	77.78	12	38	1407.81	65.97	10	43	1904.27
ENSRNOP899999342	NDUFA10 42 kDa-bov	79.38	1	38	38	735	63.83	14.37	3	3	1706.36	52.19	21	44	3520.73	70.31	30	99	1768.05	56.56	19	50	3930.74	70.63	31	111	3372.72	70	29	94	4288.71	64.06	24	120	3554.91	66.25	23	98	1086.99	53.13	16	38	274.07	47.5	11	14	2315.15	60.94	20
	Sequence	# PSMs	# Proteins	# Protein Groups	Protein Group Accessions	Modifications	MH+ [Da]	A2	G2	IonScore A2	IonScore G2	Exp Value A2	Exp Value G2	B2	H2	IonScore B2	IonScore H2	Exp Value B2	Exp Value H2	C2	I2	IonScore C2	IonScore I2	Exp Value C2	Exp Value I2	D2	J2	IonScore D2	IonScore J2	Exp Value D2	Exp Value J2	E2	K2	IonScore E2	IonScore K2	Exp Value E2	Exp Value K2	F2	IonScore F2	Exp Value F2	# Missed Cleavages
	KYAPGYNADVGDKWIWLK	27	1	1	ENSRNOP899999342		2124.09	High	High	47.27	37.32	0.000374073	0.00369791	High	High	36.11	39.41	0.00488603	0.00228537	High		63.99		7.9608e-06		High		54.42		7.21035e-05		High		64.23		7.5328e-06		High	65.7	5.36978e-06	2
		Accession	Description	ΣCoverage	Σ# Proteins	Σ# Unique Peptides	Σ# Peptides	Σ# PSMs	Score A2	Coverage A2	# Peptides A2	# PSM A2	Score B2	Coverage B2	# Peptides B2	# PSM B2	Score C2	Coverage C2	# Peptides C2	# PSM C2	Score D2	Coverage D2	# Peptides D2	# PSM D2	Score E2	Coverage E2	# Peptides E2	# PSM E2	Score F2	Coverage F2	# Peptides F2	# PSM F2	Score G2	Coverage G2	# Peptides G2	# PSM G2	Score H2	Coverage H2	# Peptides H2	# PSM H2	Score I2	Coverage I2	# Peptides I2	# PSM I2	Score J2	Coverage J2	# Peptides J2	# PSM J2	Score K2
		ENSRNOP899999342	NDUFA10 42 kDa-bov	79.38	1	38	38	735	63.83	14.37	3	3	1706.36	52.19	21	44	3520.73	70.31	30	99	1768.05	56.56	19	50	3930.74	70.63	31	111	3372.72	70	29	94	4288.71	64.06	24	120	3554.91	66.25	23	98	1086.99	53.13	16	38	274.07	47.5	11	14	2315.15
	IYDSFRELPGR	10	1	1	ENSRNOP899999342		1352.7	High		24.24		0.0751548								High		29.58		0.0219764								High		33.62		0.00866875		High	27	0.0398067	1
		Accession	Description	ΣCoverage	Σ# Proteins	Σ# Unique Peptides	Σ# Peptides	Σ# PSMs	Score A2	Coverage A2	# Peptides A2	# PSM A2	Score B2	Coverage B2	# Peptides B2	# PSM B2	Score C2	Coverage C2	# Peptides C2	# PSM C2	Score D2	Coverage D2	# Peptides D2	# PSM D2	Score E2	Coverage E2	# Peptides E2	# PSM E2	Score F2	Coverage F2	# Peptides F2	# PSM F2	Score G2	Coverage G2	# Peptides G2	# PSM G2	Score H2	Coverage H2	# Peptides H2	# PSM H2	Score I2	Coverage I2	# Peptides I2	# PSM I2	Score J2	Coverage J2	# Peptides J2	# PSM J2	Score K2
		ENSRNOP899999342	NDUFA10 42 kDa-bov	79.38	1	38	38	735	63.83	14.37	3	3	1706.36	52.19	21	44	3520.73	70.31	30	99	1768.05	56.56	19	50	3930.74	70.63	31	111	3372.72	70	29	94	4288.71	64.06	24	120	3554.91	66.25	23	98	1086.99	53.13	16	38	274.07	47.5	11	14	2315.15
	LRYGLLASILGDKTTKK	3	1	1	ENSRNOP899999342		1877.12	High		18.32		0.293736								High		24.54		0.0701385																	3
		Accession	Description	ΣCoverage	Σ# Proteins	Σ# Unique Peptides	Σ# Peptides	Σ# PSMs	Score A2	Coverage A2	# Peptides A2	# PSM A2	Score B2	Coverage B2	# Peptides B2	# PSM B2	Score C2	Coverage C2	# Peptides C2	# PSM C2	Score D2	Coverage D2	# Peptides D2	# PSM D2	Score E2	Coverage E2	# Peptides E2	# PSM E2	Score F2	Coverage F2	# Peptides F2	# PSM F2	Score G2	Coverage G2	# Peptides G2	# PSM G2	Score H2	Coverage H2	# Peptides H2	# PSM H2	Score I2	Coverage I2	# Peptides I2	# PSM I2	Score J2	Coverage J2	# Peptides J2	# PSM J2	Score K2
		ENSRNOP899999342	NDUFA10 42 kDa-bov	79.38	1	38	38	735	63.83	14.37	3	3	1706.36	52.19	21	44	3520.73	70.31	30	99	1768.05	56.56	19	50	3930.74	70.63	31	111	3372.72	70	29	94	4288.71	64.06	24	120	3554.91	66.25	23	98	1086.99	53.13	16	38	274.07	47.5	11	14	2315.15
	LLQYSDALEHLLSTGQGVVLER	66	1	1	ENSRNOP899999342		2441.31		High		136.4		4.57042e-13	High	High	123.67	143.53	8.56952e-12	8.85027e-14	High	High	132.73	58.42	1.06404e-12	1.7913e-05	High	High	71.08	45.09	1.55581e-06	0.000422798	High	High	114.39	90.85	7.26033e-11	1.64043e-08	High	100.44	1.80284e-09	0
		Accession	Description	ΣCoverage	Σ# Proteins	Σ# Unique Peptides	Σ# Peptides	Σ# PSMs	Score A2	Coverage A2	# Peptides A2	# PSM A2	Score B2	Coverage B2	# Peptides B2	# PSM B2	Score C2	Coverage C2	# Peptides C2	# PSM C2	Score D2	Coverage D2	# Peptides D2	# PSM D2	Score E2	Coverage E2	# Peptides E2	# PSM E2	Score F2	Coverage F2	# Peptides F2	# PSM F2	Score G2	Coverage G2	# Peptides G2	# PSM G2	Score H2	Coverage H2	# Peptides H2	# PSM H2	Score I2	Coverage I2	# Peptides I2	# PSM I2	Score J2	Coverage J2	# Peptides J2	# PSM J2	Score K2
		ENSRNOP899999342	NDUFA10 42 kDa-bov	79.38	1	38	38	735	63.83	14.37	3	3	1706.36	52.19	21	44	3520.73	70.31	30	99	1768.05	56.56	19	50	3930.74	70.63	31	111	3372.72	70	29	94	4288.71	64.06	24	120	3554.91	66.25	23	98	1086.99	53.13	16	38	274.07	47.5	11	14	2315.15
	VVEDIEYLNYNK	18	1	1	ENSRNOP899999342		1498.74		High		26.54		0.0442544	High	High	89.76	76.58	2.10842e-08	4.38487e-07	High	High	83.15	84.11	9.65954e-08	3.20224e-08	High	High	74.85	34	6.53065e-07	0.00294599	High	High	78.8	71.74	2.63e-07	1.33646e-06	High	89.42	2.28011e-08	0
		Accession	Description	ΣCoverage	Σ# Proteins	Σ# Unique Peptides	Σ# Peptides	Σ# PSMs	Score A2	Coverage A2	# Peptides A2	# PSM A2	Score B2	Coverage B2	# Peptides B2	# PSM B2	Score C2	Coverage C2	# Peptides C2	# PSM C2	Score D2	Coverage D2	# Peptides D2	# PSM D2	Score E2	Coverage E2	# Peptides E2	# PSM E2	Score F2	Coverage F2	# Peptides F2	# PSM F2	Score G2	Coverage G2	# Peptides G2	# PSM G2	Score H2	Coverage H2	# Peptides H2	# PSM H2	Score I2	Coverage I2	# Peptides I2	# PSM I2	Score J2	Coverage J2	# Peptides J2	# PSM J2	Score K2
		ENSRNOP899999342	NDUFA10 42 kDa-bov	79.38	1	38	38	735	63.83	14.37	3	3	1706.36	52.19	21	44	3520.73	70.31	30	99	1768.05	56.56	19	50	3930.74	70.63	31	111	3372.72	70	29	94	4288.71	64.06	24	120	3554.91	66.25	23	98	1086.99	53.13	16	38	274.07	47.5	11	14	2315.15
	VVEDIEYLNYNKGPWLK	33	1	1	ENSRNOP899999342		2080.08		High		77.93		3.21334e-07	High	High	84.59	65	6.93356e-08	6.30894e-06	High	High	97.31	67.84	3.70644e-09	2.57344e-06	High		57.61		3.45905e-05		High	High	96.82	50.36	4.14913e-09	0.000183635	High	66.35	4.62335e-06	1
		Accession	Description	ΣCoverage	Σ# Proteins	Σ# Unique Peptides	Σ# Peptides	Σ# PSMs	Score A2	Coverage A2	# Peptides A2	# PSM A2	Score B2	Coverage B2	# Peptides B2	# PSM B2	Score C2	Coverage C2	# Peptides C2	# PSM C2	Score D2	Coverage D2	# Peptides D2	# PSM D2	Score E2	Coverage E2	# Peptides E2	# PSM E2	Score F2	Coverage F2	# Peptides F2	# PSM F2	Score G2	Coverage G2	# Peptides G2	# PSM G2	Score H2	Coverage H2	# Peptides H2	# PSM H2	Score I2	Coverage I2	# Peptides I2	# PSM I2	Score J2	Coverage J2	# Peptides J2	# PSM J2	Score K2
		ENSRNOP899999342	NDUFA10 42 kDa-bov	79.38	1	38	38	735	63.83	14.37	3	3	1706.36	52.19	21	44	3520.73	70.31	30	99	1768.05	56.56	19	50	3930.74	70.63	31	111	3372.72	70	29	94	4288.71	64.06	24	120	3554.91	66.25	23	98	1086.99	53.13	16	38	274.07	47.5	11	14	2315.15
	VTSAYLQDIEDAYKK	34	1	1	ENSRNOP899999342		1743.88		High		84.85		6.53065e-08	High	High	76.65	53.59	4.31476e-07	8.72884e-05	High	High	89.94	32.5	2.02282e-08	0.00669186	High	Medium	50.89	27.53	0.000162539	0.0182785	High	High	103.11	77.49	9.74892e-10	3.55596e-07	High	89.54	2.21797e-08	1
		Accession	Description	ΣCoverage	Σ# Proteins	Σ# Unique Peptides	Σ# Peptides	Σ# PSMs	Score A2	Coverage A2	# Peptides A2	# PSM A2	Score B2	Coverage B2	# Peptides B2	# PSM B2	Score C2	Coverage C2	# Peptides C2	# PSM C2	Score D2	Coverage D2	# Peptides D2	# PSM D2	Score E2	Coverage E2	# Peptides E2	# PSM E2	Score F2	Coverage F2	# Peptides F2	# PSM F2	Score G2	Coverage G2	# Peptides G2	# PSM G2	Score H2	Coverage H2	# Peptides H2	# PSM H2	Score I2	Coverage I2	# Peptides I2	# PSM I2	Score J2	Coverage J2	# Peptides J2	# PSM J2	Score K2
		ENSRNOP899999342	NDUFA10 42 kDa-bov	79.38	1	38	38	735	63.83	14.37	3	3	1706.36	52.19	21	44	3520.73	70.31	30	99	1768.05	56.56	19	50	3930.74	70.63	31	111	3372.72	70	29	94	4288.71	64.06	24	120	3554.91	66.25	23	98	1086.99	53.13	16	38	274.07	47.5	11	14	2315.15
	VTSAYLQDIEDAYK	18	1	1	ENSRNOP899999342		1615.78		High		87.98		3.17656e-08	High	High	75.12	75.26	6.13701e-07	5.94233e-07	High	High	86.05	80.28	4.95401e-08	9.0006e-08	High		87.95		3.19858e-08		High	High	80.32	82.42	1.85335e-07	1.14276e-07	High	80.6	1.73763e-07	0
		Accession	Description	ΣCoverage	Σ# Proteins	Σ# Unique Peptides	Σ# Peptides	Σ# PSMs	Score A2	Coverage A2	# Peptides A2	# PSM A2	Score B2	Coverage B2	# Peptides B2	# PSM B2	Score C2	Coverage C2	# Peptides C2	# PSM C2	Score D2	Coverage D2	# Peptides D2	# PSM D2	Score E2	Coverage E2	# Peptides E2	# PSM E2	Score F2	Coverage F2	# Peptides F2	# PSM F2	Score G2	Coverage G2	# Peptides G2	# PSM G2	Score H2	Coverage H2	# Peptides H2	# PSM H2	Score I2	Coverage I2	# Peptides I2	# PSM I2	Score J2	Coverage J2	# Peptides J2	# PSM J2	Score K2
		ENSRNOP899999342	NDUFA10 42 kDa-bov	79.38	1	38	38	735	63.83	14.37	3	3	1706.36	52.19	21	44	3520.73	70.31	30	99	1768.05	56.56	19	50	3930.74	70.63	31	111	3372.72	70	29	94	4288.71	64.06	24	120	3554.91	66.25	23	98	1086.99	53.13	16	38	274.07	47.5	11	14	2315.15
	YGLLASILGDKTTK	27	1	1	ENSRNOP899999342		1479.84		High		40.68		0.00170591	High	High	67.76	57.46	3.34162e-06	3.58061e-05	High	High	59.21	47.72	2.39308e-05	0.000110765	High		47.74		0.000335704		High	High	77.59	62.32	3.47501e-07	1.16938e-05	High	75.46	5.67488e-07	1
		Accession	Description	ΣCoverage	Σ# Proteins	Σ# Unique Peptides	Σ# Peptides	Σ# PSMs	Score A2	Coverage A2	# Peptides A2	# PSM A2	Score B2	Coverage B2	# Peptides B2	# PSM B2	Score C2	Coverage C2	# Peptides C2	# PSM C2	Score D2	Coverage D2	# Peptides D2	# PSM D2	Score E2	Coverage E2	# Peptides E2	# PSM E2	Score F2	Coverage F2	# Peptides F2	# PSM F2	Score G2	Coverage G2	# Peptides G2	# PSM G2	Score H2	Coverage H2	# Peptides H2	# PSM H2	Score I2	Coverage I2	# Peptides I2	# PSM I2	Score J2	Coverage J2	# Peptides J2	# PSM J2	Score K2
		ENSRNOP899999342	NDUFA10 42 kDa-bov	79.38	1	38	38	735	63.83	14.37	3	3	1706.36	52.19	21	44	3520.73	70.31	30	99	1768.05	56.56	19	50	3930.74	70.63	31	111	3372.72	70	29	94	4288.71	64.06	24	120	3554.91	66.25	23	98	1086.99	53.13	16	38	274.07	47.5	11	14	2315.15
	YGLLASILGDK	36	1	1	ENSRNOP899999342		1149.65		High		66.71		4.25556e-06	High	High	66	84.57	5.01137e-06	6.96557e-08		High		38.22		0.00124295	High	High	69.03	45.16	2.49435e-06	0.000254499	High	High	59.7	77.67	2.13775e-05	3.41159e-07	High	67.79	3.31861e-06	0
		Accession	Description	ΣCoverage	Σ# Proteins	Σ# Unique Peptides	Σ# Peptides	Σ# PSMs	Score A2	Coverage A2	# Peptides A2	# PSM A2	Score B2	Coverage B2	# Peptides B2	# PSM B2	Score C2	Coverage C2	# Peptides C2	# PSM C2	Score D2	Coverage D2	# Peptides D2	# PSM D2	Score E2	Coverage E2	# Peptides E2	# PSM E2	Score F2	Coverage F2	# Peptides F2	# PSM F2	Score G2	Coverage G2	# Peptides G2	# PSM G2	Score H2	Coverage H2	# Peptides H2	# PSM H2	Score I2	Coverage I2	# Peptides I2	# PSM I2	Score J2	Coverage J2	# Peptides J2	# PSM J2	Score K2
		ENSRNOP899999342	NDUFA10 42 kDa-bov	79.38	1	38	38	735	63.83	14.37	3	3	1706.36	52.19	21	44	3520.73	70.31	30	99	1768.05	56.56	19	50	3930.74	70.63	31	111	3372.72	70	29	94	4288.71	64.06	24	120	3554.91	66.25	23	98	1086.99	53.13	16	38	274.07	47.5	11	14	2315.15
	LQSWLYASR	18	1	1	ENSRNOP899999342		1123.59		High		51.14		0.000153446	High	High	65.31	55.22	5.87431e-06	5.99731e-05	High	High	63.52	42.6	8.87067e-06	0.000439633	High	Medium	44.42	24.83	0.000721035	0.0263081	High	High	66.18	27.69	4.80791e-06	0.0339591	High	63.83	8.25955e-06	0
		Accession	Description	ΣCoverage	Σ# Proteins	Σ# Unique Peptides	Σ# Peptides	Σ# PSMs	Score A2	Coverage A2	# Peptides A2	# PSM A2	Score B2	Coverage B2	# Peptides B2	# PSM B2	Score C2	Coverage C2	# Peptides C2	# PSM C2	Score D2	Coverage D2	# Peptides D2	# PSM D2	Score E2	Coverage E2	# Peptides E2	# PSM E2	Score F2	Coverage F2	# Peptides F2	# PSM F2	Score G2	Coverage G2	# Peptides G2	# PSM G2	Score H2	Coverage H2	# Peptides H2	# PSM H2	Score I2	Coverage I2	# Peptides I2	# PSM I2	Score J2	Coverage J2	# Peptides J2	# PSM J2	Score K2
		ENSRNOP899999342	NDUFA10 42 kDa-bov	79.38	1	38	38	735	63.83	14.37	3	3	1706.36	52.19	21	44	3520.73	70.31	30	99	1768.05	56.56	19	50	3930.74	70.63	31	111	3372.72	70	29	94	4288.71	64.06	24	120	3554.91	66.25	23	98	1086.99	53.13	16	38	274.07	47.5	11	14	2315.15
	LRYGLLASILGDK	18	1	1	ENSRNOP899999342		1418.84		High		42		0.0012588	High	High	63.13	53.33	9.70413e-06	9.26737e-05	High		66.23		4.75288e-06		High		52.43		0.000114014		High	High	74.14	55.04	7.69054e-07	6.2511e-05	High	76.7	4.26537e-07	1
		Accession	Description	ΣCoverage	Σ# Proteins	Σ# Unique Peptides	Σ# Peptides	Σ# PSMs	Score A2	Coverage A2	# Peptides A2	# PSM A2	Score B2	Coverage B2	# Peptides B2	# PSM B2	Score C2	Coverage C2	# Peptides C2	# PSM C2	Score D2	Coverage D2	# Peptides D2	# PSM D2	Score E2	Coverage E2	# Peptides E2	# PSM E2	Score F2	Coverage F2	# Peptides F2	# PSM F2	Score G2	Coverage G2	# Peptides G2	# PSM G2	Score H2	Coverage H2	# Peptides H2	# PSM H2	Score I2	Coverage I2	# Peptides I2	# PSM I2	Score J2	Coverage J2	# Peptides J2	# PSM J2	Score K2
		ENSRNOP899999342	NDUFA10 42 kDa-bov	79.38	1	38	38	735	63.83	14.37	3	3	1706.36	52.19	21	44	3520.73	70.31	30	99	1768.05	56.56	19	50	3930.74	70.63	31	111	3372.72	70	29	94	4288.71	64.06	24	120	3554.91	66.25	23	98	1086.99	53.13	16	38	274.07	47.5	11	14	2315.15
	YAPGYNADVGDK	17	1	1	ENSRNOP899999342		1269.57		High		80.35		1.84059e-07	High	High	62.59	63.76	1.0989e-05	8.39376e-06	High	Medium	50.17	20.23	0.000191848	0.0621446	High		69.83		2.07471e-06		High	High	57.66	80.5	3.41945e-05	1.7781e-07	High	65.81	5.23548e-06	0
		Accession	Description	ΣCoverage	Σ# Proteins	Σ# Unique Peptides	Σ# Peptides	Σ# PSMs	Score A2	Coverage A2	# Peptides A2	# PSM A2	Score B2	Coverage B2	# Peptides B2	# PSM B2	Score C2	Coverage C2	# Peptides C2	# PSM C2	Score D2	Coverage D2	# Peptides D2	# PSM D2	Score E2	Coverage E2	# Peptides E2	# PSM E2	Score F2	Coverage F2	# Peptides F2	# PSM F2	Score G2	Coverage G2	# Peptides G2	# PSM G2	Score H2	Coverage H2	# Peptides H2	# PSM H2	Score I2	Coverage I2	# Peptides I2	# PSM I2	Score J2	Coverage J2	# Peptides J2	# PSM J2	Score K2
		ENSRNOP899999342	NDUFA10 42 kDa-bov	79.38	1	38	38	735	63.83	14.37	3	3	1706.36	52.19	21	44	3520.73	70.31	30	99	1768.05	56.56	19	50	3930.74	70.63	31	111	3372.72	70	29	94	4288.71	64.06	24	120	3554.91	66.25	23	98	1086.99	53.13	16	38	274.07	47.5	11	14	2315.15
	EVLNYTTVPVYLPEITIGAHQGSR	37	1	1	ENSRNOP899999342		2657.41		High		72.26		1.18565e-06	High	High	57.17	73.94	3.82786e-05	8.05298e-07	High	High	75.87	50.82	5.16365e-07	0.000120052	High	High	71.17	39.18	1.5239e-06	0.00175737	High	High	75.91	37.01	5.11631e-07	0.00397152	High	75.4	5.75382e-07	0
		Accession	Description	ΣCoverage	Σ# Proteins	Σ# Unique Peptides	Σ# Peptides	Σ# PSMs	Score A2	Coverage A2	# Peptides A2	# PSM A2	Score B2	Coverage B2	# Peptides B2	# PSM B2	Score C2	Coverage C2	# Peptides C2	# PSM C2	Score D2	Coverage D2	# Peptides D2	# PSM D2	Score E2	Coverage E2	# Peptides E2	# PSM E2	Score F2	Coverage F2	# Peptides F2	# PSM F2	Score G2	Coverage G2	# Peptides G2	# PSM G2	Score H2	Coverage H2	# Peptides H2	# PSM H2	Score I2	Coverage I2	# Peptides I2	# PSM I2	Score J2	Coverage J2	# Peptides J2	# PSM J2	Score K2
		ENSRNOP899999342	NDUFA10 42 kDa-bov	79.38	1	38	38	735	63.83	14.37	3	3	1706.36	52.19	21	44	3520.73	70.31	30	99	1768.05	56.56	19	50	3930.74	70.63	31	111	3372.72	70	29	94	4288.71	64.06	24	120	3554.91	66.25	23	98	1086.99	53.13	16	38	274.07	47.5	11	14	2315.15
	KYAPGYNADVGDK	20	1	1	ENSRNOP899999342		1397.67		High		87.28		3.73213e-08	High	High	47.55	87.67	0.000350717	3.41159e-08	High	High	48.22	59.3	0.000300578	7.9893e-06	High		49.75		0.000211328		High	High	60.02	85.61	1.9859e-05	5.48222e-08	High	61.51	1.40915e-05	1
		Accession	Description	ΣCoverage	Σ# Proteins	Σ# Unique Peptides	Σ# Peptides	Σ# PSMs	Score A2	Coverage A2	# Peptides A2	# PSM A2	Score B2	Coverage B2	# Peptides B2	# PSM B2	Score C2	Coverage C2	# Peptides C2	# PSM C2	Score D2	Coverage D2	# Peptides D2	# PSM D2	Score E2	Coverage E2	# Peptides E2	# PSM E2	Score F2	Coverage F2	# Peptides F2	# PSM F2	Score G2	Coverage G2	# Peptides G2	# PSM G2	Score H2	Coverage H2	# Peptides H2	# PSM H2	Score I2	Coverage I2	# Peptides I2	# PSM I2	Score J2	Coverage J2	# Peptides J2	# PSM J2	Score K2
		ENSRNOP899999342	NDUFA10 42 kDa-bov	79.38	1	38	38	735	63.83	14.37	3	3	1706.36	52.19	21	44	3520.73	70.31	30	99	1768.05	56.56	19	50	3930.74	70.63	31	111	3372.72	70	29	94	4288.71	64.06	24	120	3554.91	66.25	23	98	1086.99	53.13	16	38	274.07	47.5	11	14	2315.15
	DIAEQLGMK	36	1	1	ENSRNOP899999342		1004.51		High		46.66		0.000430484	High	High	43	43.7	0.0009999	0.000851053	High	High	43.25	56.5	0.000943966	1.88053e-05		High		34.14		0.00237069	High	High	46.83	58.71	0.000413958	2.68508e-05	High	43.83	0.000825955	0
		Accession	Description	ΣCoverage	Σ# Proteins	Σ# Unique Peptides	Σ# Peptides	Σ# PSMs	Score A2	Coverage A2	# Peptides A2	# PSM A2	Score B2	Coverage B2	# Peptides B2	# PSM B2	Score C2	Coverage C2	# Peptides C2	# PSM C2	Score D2	Coverage D2	# Peptides D2	# PSM D2	Score E2	Coverage E2	# Peptides E2	# PSM E2	Score F2	Coverage F2	# Peptides F2	# PSM F2	Score G2	Coverage G2	# Peptides G2	# PSM G2	Score H2	Coverage H2	# Peptides H2	# PSM H2	Score I2	Coverage I2	# Peptides I2	# PSM I2	Score J2	Coverage J2	# Peptides J2	# PSM J2	Score K2
		ENSRNOP899999342	NDUFA10 42 kDa-bov	79.38	1	38	38	735	63.83	14.37	3	3	1706.36	52.19	21	44	3520.73	70.31	30	99	1768.05	56.56	19	50	3930.74	70.63	31	111	3372.72	70	29	94	4288.71	64.06	24	120	3554.91	66.25	23	98	1086.99	53.13	16	38	274.07	47.5	11	14	2315.15
	YAPGYNADVGDKWIWLK	18	1	1	ENSRNOP899999342		1996		High		43.03		0.000993017	High	High	40.19	40.73	0.00190966	0.00168638	High		74.5		7.07875e-07		High	Medium	52.82	28.9	0.000104221	0.013591	High		55.41		5.74059e-05		High	73.42	9.0773e-07	1
		Accession	Description	ΣCoverage	Σ# Proteins	Σ# Unique Peptides	Σ# Peptides	Σ# PSMs	Score A2	Coverage A2	# Peptides A2	# PSM A2	Score B2	Coverage B2	# Peptides B2	# PSM B2	Score C2	Coverage C2	# Peptides C2	# PSM C2	Score D2	Coverage D2	# Peptides D2	# PSM D2	Score E2	Coverage E2	# Peptides E2	# PSM E2	Score F2	Coverage F2	# Peptides F2	# PSM F2	Score G2	Coverage G2	# Peptides G2	# PSM G2	Score H2	Coverage H2	# Peptides H2	# PSM H2	Score I2	Coverage I2	# Peptides I2	# PSM I2	Score J2	Coverage J2	# Peptides J2	# PSM J2	Score K2
		ENSRNOP899999342	NDUFA10 42 kDa-bov	79.38	1	38	38	735	63.83	14.37	3	3	1706.36	52.19	21	44	3520.73	70.31	30	99	1768.05	56.56	19	50	3930.74	70.63	31	111	3372.72	70	29	94	4288.71	64.06	24	120	3554.91	66.25	23	98	1086.99	53.13	16	38	274.07	47.5	11	14	2315.15
	VVEDIEYLNYNKGPWLKQDDR	9	1	1	ENSRNOP899999342		2594.28							High		38.25		0.00298508		High		64.89		6.47078e-06								High		61.55		1.39623e-05		High	52.32	0.000116938	2
		Accession	Description	ΣCoverage	Σ# Proteins	Σ# Unique Peptides	Σ# Peptides	Σ# PSMs	Score A2	Coverage A2	# Peptides A2	# PSM A2	Score B2	Coverage B2	# Peptides B2	# PSM B2	Score C2	Coverage C2	# Peptides C2	# PSM C2	Score D2	Coverage D2	# Peptides D2	# PSM D2	Score E2	Coverage E2	# Peptides E2	# PSM E2	Score F2	Coverage F2	# Peptides F2	# PSM F2	Score G2	Coverage G2	# Peptides G2	# PSM G2	Score H2	Coverage H2	# Peptides H2	# PSM H2	Score I2	Coverage I2	# Peptides I2	# PSM I2	Score J2	Coverage J2	# Peptides J2	# PSM J2	Score K2
		ENSRNOP899999342	NDUFA10 42 kDa-bov	79.38	1	38	38	735	63.83	14.37	3	3	1706.36	52.19	21	44	3520.73	70.31	30	99	1768.05	56.56	19	50	3930.74	70.63	31	111	3372.72	70	29	94	4288.71	64.06	24	120	3554.91	66.25	23	98	1086.99	53.13	16	38	274.07	47.5	11	14	2315.15
	YGLLASILGDKTTKK	8	1	1	ENSRNOP899999342		1607.94							High		36		0.00501137		High		32.74		0.0106159								High		42.78		0.00105186		High	22.79	0.104944	2
		Accession	Description	ΣCoverage	Σ# Proteins	Σ# Unique Peptides	Σ# Peptides	Σ# PSMs	Score A2	Coverage A2	# Peptides A2	# PSM A2	Score B2	Coverage B2	# Peptides B2	# PSM B2	Score C2	Coverage C2	# Peptides C2	# PSM C2	Score D2	Coverage D2	# Peptides D2	# PSM D2	Score E2	Coverage E2	# Peptides E2	# PSM E2	Score F2	Coverage F2	# Peptides F2	# PSM F2	Score G2	Coverage G2	# Peptides G2	# PSM G2	Score H2	Coverage H2	# Peptides H2	# PSM H2	Score I2	Coverage I2	# Peptides I2	# PSM I2	Score J2	Coverage J2	# Peptides J2	# PSM J2	Score K2
		ENSRNOP899999342	NDUFA10 42 kDa-bov	79.38	1	38	38	735	63.83	14.37	3	3	1706.36	52.19	21	44	3520.73	70.31	30	99	1768.05	56.56	19	50	3930.74	70.63	31	111	3372.72	70	29	94	4288.71	64.06	24	120	3554.91	66.25	23	98	1086.99	53.13	16	38	274.07	47.5	11	14	2315.15
	DIAEQLGMK	14	1	1	ENSRNOP899999342	M8(Oxidation)	1020.5		High		37.02		0.00396238	High	High	35.73	38.87	0.00533282	0.00258795							High		46.01		0.000499985		High	High	42.42	44.24	0.00114276	0.000751548	High	42.15	0.00121606	0
		Accession	Description	ΣCoverage	Σ# Proteins	Σ# Unique Peptides	Σ# Peptides	Σ# PSMs	Score A2	Coverage A2	# Peptides A2	# PSM A2	Score B2	Coverage B2	# Peptides B2	# PSM B2	Score C2	Coverage C2	# Peptides C2	# PSM C2	Score D2	Coverage D2	# Peptides D2	# PSM D2	Score E2	Coverage E2	# Peptides E2	# PSM E2	Score F2	Coverage F2	# Peptides F2	# PSM F2	Score G2	Coverage G2	# Peptides G2	# PSM G2	Score H2	Coverage H2	# Peptides H2	# PSM H2	Score I2	Coverage I2	# Peptides I2	# PSM I2	Score J2	Coverage J2	# Peptides J2	# PSM J2	Score K2
		ENSRNOP899999342	NDUFA10 42 kDa-bov	79.38	1	38	38	735	63.83	14.37	3	3	1706.36	52.19	21	44	3520.73	70.31	30	99	1768.05	56.56	19	50	3930.74	70.63	31	111	3372.72	70	29	94	4288.71	64.06	24	120	3554.91	66.25	23	98	1086.99	53.13	16	38	274.07	47.5	11	14	2315.15
	IYDSFR	21	1	1	ENSRNOP899999342		800.394		High		25.81		0.0523548	High	High	35.47	36.02	0.00566183	0.00498835	High		35.03		0.00626551		High	Medium	30.22	26.21	0.0189652	0.0117272	High	High	34.68	29.15	0.00679136	0.0242637	High	29.39	0.0229592	0
		Accession	Description	ΣCoverage	Σ# Proteins	Σ# Unique Peptides	Σ# Peptides	Σ# PSMs	Score A2	Coverage A2	# Peptides A2	# PSM A2	Score B2	Coverage B2	# Peptides B2	# PSM B2	Score C2	Coverage C2	# Peptides C2	# PSM C2	Score D2	Coverage D2	# Peptides D2	# PSM D2	Score E2	Coverage E2	# Peptides E2	# PSM E2	Score F2	Coverage F2	# Peptides F2	# PSM F2	Score G2	Coverage G2	# Peptides G2	# PSM G2	Score H2	Coverage H2	# Peptides H2	# PSM H2	Score I2	Coverage I2	# Peptides I2	# PSM I2	Score J2	Coverage J2	# Peptides J2	# PSM J2	Score K2
		ENSRNOP899999342	NDUFA10 42 kDa-bov	79.38	1	38	38	735	63.83	14.37	3	3	1706.36	52.19	21	44	3520.73	70.31	30	99	1768.05	56.56	19	50	3930.74	70.63	31	111	3372.72	70	29	94	4288.71	64.06	24	120	3554.91	66.25	23	98	1086.99	53.13	16	38	274.07	47.5	11	14	2315.15
	LRYGLLASILGDKTTK	28	1	1	ENSRNOP899999342		1749.03		High		37.86		0.00326555	High	High	33.66	30.98	0.00858928	0.0159205	High	Medium	74.14	19	7.69054e-07	0.0824904							High	High	67.07	34.37	3.91703e-06	0.00729385	High	61	1.58473e-05	2
		Accession	Description	ΣCoverage	Σ# Proteins	Σ# Unique Peptides	Σ# Peptides	Σ# PSMs	Score A2	Coverage A2	# Peptides A2	# PSM A2	Score B2	Coverage B2	# Peptides B2	# PSM B2	Score C2	Coverage C2	# Peptides C2	# PSM C2	Score D2	Coverage D2	# Peptides D2	# PSM D2	Score E2	Coverage E2	# Peptides E2	# PSM E2	Score F2	Coverage F2	# Peptides F2	# PSM F2	Score G2	Coverage G2	# Peptides G2	# PSM G2	Score H2	Coverage H2	# Peptides H2	# PSM H2	Score I2	Coverage I2	# Peptides I2	# PSM I2	Score J2	Coverage J2	# Peptides J2	# PSM J2	Score K2
		ENSRNOP899999342	NDUFA10 42 kDa-bov	79.38	1	38	38	735	63.83	14.37	3	3	1706.36	52.19	21	44	3520.73	70.31	30	99	1768.05	56.56	19	50	3930.74	70.63	31	111	3372.72	70	29	94	4288.71	64.06	24	120	3554.91	66.25	23	98	1086.99	53.13	16	38	274.07	47.5	11	14	2315.15
	RLTLPEYLPPHAVIYIDVPVSEIQSR	37	1	1	ENSRNOP899999342		3005.65		High		42.7		0.00107141	High	High	28.81	42.77	0.0262396	0.00105428	High	High	49.58	37.16	0.000219764	0.0013654	High		44.55		0.000699772		High	High	60.19	32.42	1.90966e-05	0.0114276	High	33.31	0.00931015	1
		Accession	Description	ΣCoverage	Σ# Proteins	Σ# Unique Peptides	Σ# Peptides	Σ# PSMs	Score A2	Coverage A2	# Peptides A2	# PSM A2	Score B2	Coverage B2	# Peptides B2	# PSM B2	Score C2	Coverage C2	# Peptides C2	# PSM C2	Score D2	Coverage D2	# Peptides D2	# PSM D2	Score E2	Coverage E2	# Peptides E2	# PSM E2	Score F2	Coverage F2	# Peptides F2	# PSM F2	Score G2	Coverage G2	# Peptides G2	# PSM G2	Score H2	Coverage H2	# Peptides H2	# PSM H2	Score I2	Coverage I2	# Peptides I2	# PSM I2	Score J2	Coverage J2	# Peptides J2	# PSM J2	Score K2
		ENSRNOP899999342	NDUFA10 42 kDa-bov	79.38	1	38	38	735	63.83	14.37	3	3	1706.36	52.19	21	44	3520.73	70.31	30	99	1768.05	56.56	19	50	3930.74	70.63	31	111	3372.72	70	29	94	4288.71	64.06	24	120	3554.91	66.25	23	98	1086.99	53.13	16	38	274.07	47.5	11	14	2315.15
	LTLPEYLPPHAVIYIDVPVSEIQSR	52	1	1	ENSRNOP899999342		2849.54		High		56.14		4.8524e-05	High	High	22.85	65.46	0.103504	5.67488e-06	High	High	35.01	43.92	0.00629443	0.000340627	High		50.76		0.000167478		High	High	50.88	56.15	0.000162913	4.84124e-05	High	46.05	0.000495401	0
		Accession	Description	ΣCoverage	Σ# Proteins	Σ# Unique Peptides	Σ# Peptides	Σ# PSMs	Score A2	Coverage A2	# Peptides A2	# PSM A2	Score B2	Coverage B2	# Peptides B2	# PSM B2	Score C2	Coverage C2	# Peptides C2	# PSM C2	Score D2	Coverage D2	# Peptides D2	# PSM D2	Score E2	Coverage E2	# Peptides E2	# PSM E2	Score F2	Coverage F2	# Peptides F2	# PSM F2	Score G2	Coverage G2	# Peptides G2	# PSM G2	Score H2	Coverage H2	# Peptides H2	# PSM H2	Score I2	Coverage I2	# Peptides I2	# PSM I2	Score J2	Coverage J2	# Peptides J2	# PSM J2	Score K2
		ENSRNOP899999342	NDUFA10 42 kDa-bov	79.38	1	38	38	735	63.83	14.37	3	3	1706.36	52.19	21	44	3520.73	70.31	30	99	1768.05	56.56	19	50	3930.74	70.63	31	111	3372.72	70	29	94	4288.71	64.06	24	120	3554.91	66.25	23	98	1086.99	53.13	16	38	274.07	47.5	11	14	2315.15
	SIYSDFVFLEAMYNQGFIR	67	1	1	ENSRNOP899999342		2300.11		High		76.39		4.58096e-07		High		86.22		4.76383e-08	High	High	83.14	44.21	9.68181e-08	0.0005538	High	High	34.32	39.06	0.0073783	0.00169486	High	High	88.58	86.77	2.76666e-08	4.19717e-08	High	103.21	9.52701e-10	0
		Accession	Description	ΣCoverage	Σ# Proteins	Σ# Unique Peptides	Σ# Peptides	Σ# PSMs	Score A2	Coverage A2	# Peptides A2	# PSM A2	Score B2	Coverage B2	# Peptides B2	# PSM B2	Score C2	Coverage C2	# Peptides C2	# PSM C2	Score D2	Coverage D2	# Peptides D2	# PSM D2	Score E2	Coverage E2	# Peptides E2	# PSM E2	Score F2	Coverage F2	# Peptides F2	# PSM F2	Score G2	Coverage G2	# Peptides G2	# PSM G2	Score H2	Coverage H2	# Peptides H2	# PSM H2	Score I2	Coverage I2	# Peptides I2	# PSM I2	Score J2	Coverage J2	# Peptides J2	# PSM J2	Score K2
		ENSRNOP899999342	NDUFA10 42 kDa-bov	79.38	1	38	38	735	63.83	14.37	3	3	1706.36	52.19	21	44	3520.73	70.31	30	99	1768.05	56.56	19	50	3930.74	70.63	31	111	3372.72	70	29	94	4288.71	64.06	24	120	3554.91	66.25	23	98	1086.99	53.13	16	38	274.07	47.5	11	14	2315.15
	SNDGNSYRLQSWLYASR	5	1	1	ENSRNOP899999342		2016.95													High		56.01		4.99985e-05								High		30.88		0.0162913		High	27.66	0.0341945	1
		Accession	Description	ΣCoverage	Σ# Proteins	Σ# Unique Peptides	Σ# Peptides	Σ# PSMs	Score A2	Coverage A2	# Peptides A2	# PSM A2	Score B2	Coverage B2	# Peptides B2	# PSM B2	Score C2	Coverage C2	# Peptides C2	# PSM C2	Score D2	Coverage D2	# Peptides D2	# PSM D2	Score E2	Coverage E2	# Peptides E2	# PSM E2	Score F2	Coverage F2	# Peptides F2	# PSM F2	Score G2	Coverage G2	# Peptides G2	# PSM G2	Score H2	Coverage H2	# Peptides H2	# PSM H2	Score I2	Coverage I2	# Peptides I2	# PSM I2	Score J2	Coverage J2	# Peptides J2	# PSM J2	Score K2
		ENSRNOP899999342	NDUFA10 42 kDa-bov	79.38	1	38	38	735	63.83	14.37	3	3	1706.36	52.19	21	44	3520.73	70.31	30	99	1768.05	56.56	19	50	3930.74	70.63	31	111	3372.72	70	29	94	4288.71	64.06	24	120	3554.91	66.25	23	98	1086.99	53.13	16	38	274.07	47.5	11	14	2315.15
	GDPHEMKVTSAYLQDIEDAYKK	5	1	1	ENSRNOP899999342		2538.22													High		52.4		0.000114804								High		38.47		0.00283764					2
		Accession	Description	ΣCoverage	Σ# Proteins	Σ# Unique Peptides	Σ# Peptides	Σ# PSMs	Score A2	Coverage A2	# Peptides A2	# PSM A2	Score B2	Coverage B2	# Peptides B2	# PSM B2	Score C2	Coverage C2	# Peptides C2	# PSM C2	Score D2	Coverage D2	# Peptides D2	# PSM D2	Score E2	Coverage E2	# Peptides E2	# PSM E2	Score F2	Coverage F2	# Peptides F2	# PSM F2	Score G2	Coverage G2	# Peptides G2	# PSM G2	Score H2	Coverage H2	# Peptides H2	# PSM H2	Score I2	Coverage I2	# Peptides I2	# PSM I2	Score J2	Coverage J2	# Peptides J2	# PSM J2	Score K2
		ENSRNOP899999342	NDUFA10 42 kDa-bov	79.38	1	38	38	735	63.83	14.37	3	3	1706.36	52.19	21	44	3520.73	70.31	30	99	1768.05	56.56	19	50	3930.74	70.63	31	111	3372.72	70	29	94	4288.71	64.06	24	120	3554.91	66.25	23	98	1086.99	53.13	16	38	274.07	47.5	11	14	2315.15
	SIYSDFVFLEAMYNQGFIR	17	1	1	ENSRNOP899999342	M12(Oxidation)	2316.1		High		60.54		1.7618e-05		High		60.76		1.67478e-05	High	Medium	48.57	24.04	0.000277304	0.0485182							High	High	62.9	29.52	1.02319e-05	0.0222821	High	53.98	7.97915e-05	0
		Accession	Description	ΣCoverage	Σ# Proteins	Σ# Unique Peptides	Σ# Peptides	Σ# PSMs	Score A2	Coverage A2	# Peptides A2	# PSM A2	Score B2	Coverage B2	# Peptides B2	# PSM B2	Score C2	Coverage C2	# Peptides C2	# PSM C2	Score D2	Coverage D2	# Peptides D2	# PSM D2	Score E2	Coverage E2	# Peptides E2	# PSM E2	Score F2	Coverage F2	# Peptides F2	# PSM F2	Score G2	Coverage G2	# Peptides G2	# PSM G2	Score H2	Coverage H2	# Peptides H2	# PSM H2	Score I2	Coverage I2	# Peptides I2	# PSM I2	Score J2	Coverage J2	# Peptides J2	# PSM J2	Score K2
		ENSRNOP899999342	NDUFA10 42 kDa-bov	79.38	1	38	38	735	63.83	14.37	3	3	1706.36	52.19	21	44	3520.73	70.31	30	99	1768.05	56.56	19	50	3930.74	70.63	31	111	3372.72	70	29	94	4288.71	64.06	24	120	3554.91	66.25	23	98	1086.99	53.13	16	38	274.07	47.5	11	14	2315.15
	MLVQDKREVLNYTTVPVYLPEITIGAHQGSR	1	1	1	ENSRNOP899999342		3527.87													High		46.99		0.000398985																	2
		Accession	Description	ΣCoverage	Σ# Proteins	Σ# Unique Peptides	Σ# Peptides	Σ# PSMs	Score A2	Coverage A2	# Peptides A2	# PSM A2	Score B2	Coverage B2	# Peptides B2	# PSM B2	Score C2	Coverage C2	# Peptides C2	# PSM C2	Score D2	Coverage D2	# Peptides D2	# PSM D2	Score E2	Coverage E2	# Peptides E2	# PSM E2	Score F2	Coverage F2	# Peptides F2	# PSM F2	Score G2	Coverage G2	# Peptides G2	# PSM G2	Score H2	Coverage H2	# Peptides H2	# PSM H2	Score I2	Coverage I2	# Peptides I2	# PSM I2	Score J2	Coverage J2	# Peptides J2	# PSM J2	Score K2
		ENSRNOP899999342	NDUFA10 42 kDa-bov	79.38	1	38	38	735	63.83	14.37	3	3	1706.36	52.19	21	44	3520.73	70.31	30	99	1768.05	56.56	19	50	3930.74	70.63	31	111	3372.72	70	29	94	4288.71	64.06	24	120	3554.91	66.25	23	98	1086.99	53.13	16	38	274.07	47.5	11	14	2315.15
	SIYSDFVFLEAMYNQGFIRK	8	1	1	ENSRNOP899999342		2428.2		High		32.02		0.0125302							High		43.21		0.000952701								High		56.25		4.73104e-05		High	36.27	0.0047093	1
		Accession	Description	ΣCoverage	Σ# Proteins	Σ# Unique Peptides	Σ# Peptides	Σ# PSMs	Score A2	Coverage A2	# Peptides A2	# PSM A2	Score B2	Coverage B2	# Peptides B2	# PSM B2	Score C2	Coverage C2	# Peptides C2	# PSM C2	Score D2	Coverage D2	# Peptides D2	# PSM D2	Score E2	Coverage E2	# Peptides E2	# PSM E2	Score F2	Coverage F2	# Peptides F2	# PSM F2	Score G2	Coverage G2	# Peptides G2	# PSM G2	Score H2	Coverage H2	# Peptides H2	# PSM H2	Score I2	Coverage I2	# Peptides I2	# PSM I2	Score J2	Coverage J2	# Peptides J2	# PSM J2	Score K2
		ENSRNOP899999342	NDUFA10 42 kDa-bov	79.38	1	38	38	735	63.83	14.37	3	3	1706.36	52.19	21	44	3520.73	70.31	30	99	1768.05	56.56	19	50	3930.74	70.63	31	111	3372.72	70	29	94	4288.71	64.06	24	120	3554.91	66.25	23	98	1086.99	53.13	16	38	274.07	47.5	11	14	2315.15
	GDPHEMKVTSAYLQDIEDAYK	1	1	1	ENSRNOP899999342		2410.12													High		38.13		0.00306872																	1
		Accession	Description	ΣCoverage	Σ# Proteins	Σ# Unique Peptides	Σ# Peptides	Σ# PSMs	Score A2	Coverage A2	# Peptides A2	# PSM A2	Score B2	Coverage B2	# Peptides B2	# PSM B2	Score C2	Coverage C2	# Peptides C2	# PSM C2	Score D2	Coverage D2	# Peptides D2	# PSM D2	Score E2	Coverage E2	# Peptides E2	# PSM E2	Score F2	Coverage F2	# Peptides F2	# PSM F2	Score G2	Coverage G2	# Peptides G2	# PSM G2	Score H2	Coverage H2	# Peptides H2	# PSM H2	Score I2	Coverage I2	# Peptides I2	# PSM I2	Score J2	Coverage J2	# Peptides J2	# PSM J2	Score K2
		ENSRNOP899999342	NDUFA10 42 kDa-bov	79.38	1	38	38	735	63.83	14.37	3	3	1706.36	52.19	21	44	3520.73	70.31	30	99	1768.05	56.56	19	50	3930.74	70.63	31	111	3372.72	70	29	94	4288.71	64.06	24	120	3554.91	66.25	23	98	1086.99	53.13	16	38	274.07	47.5	11	14	2315.15
	VTSAYLQDIEDAYKKTFLPK	2	1	1	ENSRNOP899999342		2330.23													High		38.11		0.00308288														High	28.11	0.0308288	2
		Accession	Description	ΣCoverage	Σ# Proteins	Σ# Unique Peptides	Σ# Peptides	Σ# PSMs	Score A2	Coverage A2	# Peptides A2	# PSM A2	Score B2	Coverage B2	# Peptides B2	# PSM B2	Score C2	Coverage C2	# Peptides C2	# PSM C2	Score D2	Coverage D2	# Peptides D2	# PSM D2	Score E2	Coverage E2	# Peptides E2	# PSM E2	Score F2	Coverage F2	# Peptides F2	# PSM F2	Score G2	Coverage G2	# Peptides G2	# PSM G2	Score H2	Coverage H2	# Peptides H2	# PSM H2	Score I2	Coverage I2	# Peptides I2	# PSM I2	Score J2	Coverage J2	# Peptides J2	# PSM J2	Score K2
		ENSRNOP899999342	NDUFA10 42 kDa-bov	79.38	1	38	38	735	63.83	14.37	3	3	1706.36	52.19	21	44	3520.73	70.31	30	99	1768.05	56.56	19	50	3930.74	70.63	31	111	3372.72	70	29	94	4288.71	64.06	24	120	3554.91	66.25	23	98	1086.99	53.13	16	38	274.07	47.5	11	14	2315.15
	GDPHEMKVTSAYLQDIEDAYKK	3	1	1	ENSRNOP899999342	M6(Oxidation)	2554.21													High		28.17		0.0304058								High		24.41		0.0722698		High	24.14	0.0769054	2
		Accession	Description	ΣCoverage	Σ# Proteins	Σ# Unique Peptides	Σ# Peptides	Σ# PSMs	Score A2	Coverage A2	# Peptides A2	# PSM A2	Score B2	Coverage B2	# Peptides B2	# PSM B2	Score C2	Coverage C2	# Peptides C2	# PSM C2	Score D2	Coverage D2	# Peptides D2	# PSM D2	Score E2	Coverage E2	# Peptides E2	# PSM E2	Score F2	Coverage F2	# Peptides F2	# PSM F2	Score G2	Coverage G2	# Peptides G2	# PSM G2	Score H2	Coverage H2	# Peptides H2	# PSM H2	Score I2	Coverage I2	# Peptides I2	# PSM I2	Score J2	Coverage J2	# Peptides J2	# PSM J2	Score K2
		ENSRNOP899999342	NDUFA10 42 kDa-bov	79.38	1	38	38	735	63.83	14.37	3	3	1706.36	52.19	21	44	3520.73	70.31	30	99	1768.05	56.56	19	50	3930.74	70.63	31	111	3372.72	70	29	94	4288.71	64.06	24	120	3554.91	66.25	23	98	1086.99	53.13	16	38	274.07	47.5	11	14	2315.15
	QDDRTFHNLR	1	1	1	ENSRNOP899999342		1301.63													High		20.23		0.189215																	1
		Accession	Description	ΣCoverage	Σ# Proteins	Σ# Unique Peptides	Σ# Peptides	Σ# PSMs	Score A2	Coverage A2	# Peptides A2	# PSM A2	Score B2	Coverage B2	# Peptides B2	# PSM B2	Score C2	Coverage C2	# Peptides C2	# PSM C2	Score D2	Coverage D2	# Peptides D2	# PSM D2	Score E2	Coverage E2	# Peptides E2	# PSM E2	Score F2	Coverage F2	# Peptides F2	# PSM F2	Score G2	Coverage G2	# Peptides G2	# PSM G2	Score H2	Coverage H2	# Peptides H2	# PSM H2	Score I2	Coverage I2	# Peptides I2	# PSM I2	Score J2	Coverage J2	# Peptides J2	# PSM J2	Score K2
		ENSRNOP899999342	NDUFA10 42 kDa-bov	79.38	1	38	38	735	63.83	14.37	3	3	1706.36	52.19	21	44	3520.73	70.31	30	99	1768.05	56.56	19	50	3930.74	70.63	31	111	3372.72	70	29	94	4288.71	64.06	24	120	3554.91	66.25	23	98	1086.99	53.13	16	38	274.07	47.5	11	14	2315.15
	VITVDGNICSGK	4	1	1	ENSRNOP899999342		1205.62		High		44.01		0.000792422		High		26.37		0.0460211													High		56.75		4.21654e-05		High	56.54	4.42544e-05	0
		Accession	Description	ΣCoverage	Σ# Proteins	Σ# Unique Peptides	Σ# Peptides	Σ# PSMs	Score A2	Coverage A2	# Peptides A2	# PSM A2	Score B2	Coverage B2	# Peptides B2	# PSM B2	Score C2	Coverage C2	# Peptides C2	# PSM C2	Score D2	Coverage D2	# Peptides D2	# PSM D2	Score E2	Coverage E2	# Peptides E2	# PSM E2	Score F2	Coverage F2	# Peptides F2	# PSM F2	Score G2	Coverage G2	# Peptides G2	# PSM G2	Score H2	Coverage H2	# Peptides H2	# PSM H2	Score I2	Coverage I2	# Peptides I2	# PSM I2	Score J2	Coverage J2	# Peptides J2	# PSM J2	Score K2
		ENSRNOP899999342	NDUFA10 42 kDa-bov	79.38	1	38	38	735	63.83	14.37	3	3	1706.36	52.19	21	44	3520.73	70.31	30	99	1768.05	56.56	19	50	3930.74	70.63	31	111	3372.72	70	29	94	4288.71	64.06	24	120	3554.91	66.25	23	98	1086.99	53.13	16	38	274.07	47.5	11	14	2315.15
	KGDPHEMKVTSAYLQDIEDAYKK	1	1	1	ENSRNOP899999342		2666.31																									High		43.14		0.000968181					3
		Accession	Description	ΣCoverage	Σ# Proteins	Σ# Unique Peptides	Σ# Peptides	Σ# PSMs	Score A2	Coverage A2	# Peptides A2	# PSM A2	Score B2	Coverage B2	# Peptides B2	# PSM B2	Score C2	Coverage C2	# Peptides C2	# PSM C2	Score D2	Coverage D2	# Peptides D2	# PSM D2	Score E2	Coverage E2	# Peptides E2	# PSM E2	Score F2	Coverage F2	# Peptides F2	# PSM F2	Score G2	Coverage G2	# Peptides G2	# PSM G2	Score H2	Coverage H2	# Peptides H2	# PSM H2	Score I2	Coverage I2	# Peptides I2	# PSM I2	Score J2	Coverage J2	# Peptides J2	# PSM J2	Score K2
		ENSRNOP899999342	NDUFA10 42 kDa-bov	79.38	1	38	38	735	63.83	14.37	3	3	1706.36	52.19	21	44	3520.73	70.31	30	99	1768.05	56.56	19	50	3930.74	70.63	31	111	3372.72	70	29	94	4288.71	64.06	24	120	3554.91	66.25	23	98	1086.99	53.13	16	38	274.07	47.5	11	14	2315.15
	KGDPHEMKVTSAYLQDIEDAYK	1	1	1	ENSRNOP899999342		2538.22																									High		36.47		0.00449735					2
		Accession	Description	ΣCoverage	Σ# Proteins	Σ# Unique Peptides	Σ# Peptides	Σ# PSMs	Score A2	Coverage A2	# Peptides A2	# PSM A2	Score B2	Coverage B2	# Peptides B2	# PSM B2	Score C2	Coverage C2	# Peptides C2	# PSM C2	Score D2	Coverage D2	# Peptides D2	# PSM D2	Score E2	Coverage E2	# Peptides E2	# PSM E2	Score F2	Coverage F2	# Peptides F2	# PSM F2	Score G2	Coverage G2	# Peptides G2	# PSM G2	Score H2	Coverage H2	# Peptides H2	# PSM H2	Score I2	Coverage I2	# Peptides I2	# PSM I2	Score J2	Coverage J2	# Peptides J2	# PSM J2	Score K2
		ENSRNOP899999342	NDUFA10 42 kDa-bov	79.38	1	38	38	735	63.83	14.37	3	3	1706.36	52.19	21	44	3520.73	70.31	30	99	1768.05	56.56	19	50	3930.74	70.63	31	111	3372.72	70	29	94	4288.71	64.06	24	120	3554.91	66.25	23	98	1086.99	53.13	16	38	274.07	47.5	11	14	2315.15
	FYDNPKSNDGNSYR	2	1	1	ENSRNOP899999342		1676.73																									High		34.7		0.00676015					1
		Accession	Description	ΣCoverage	Σ# Proteins	Σ# Unique Peptides	Σ# Peptides	Σ# PSMs	Score A2	Coverage A2	# Peptides A2	# PSM A2	Score B2	Coverage B2	# Peptides B2	# PSM B2	Score C2	Coverage C2	# Peptides C2	# PSM C2	Score D2	Coverage D2	# Peptides D2	# PSM D2	Score E2	Coverage E2	# Peptides E2	# PSM E2	Score F2	Coverage F2	# Peptides F2	# PSM F2	Score G2	Coverage G2	# Peptides G2	# PSM G2	Score H2	Coverage H2	# Peptides H2	# PSM H2	Score I2	Coverage I2	# Peptides I2	# PSM I2	Score J2	Coverage J2	# Peptides J2	# PSM J2	Score K2
		ENSRNOP899999342	NDUFA10 42 kDa-bov	79.38	1	38	38	735	63.83	14.37	3	3	1706.36	52.19	21	44	3520.73	70.31	30	99	1768.05	56.56	19	50	3930.74	70.63	31	111	3372.72	70	29	94	4288.71	64.06	24	120	3554.91	66.25	23	98	1086.99	53.13	16	38	274.07	47.5	11	14	2315.15
	KGDPHEMKVTSAYLQDIEDAYKK	1	1	1	ENSRNOP899999342	M7(Oxidation)	2682.3																									High		27.78		0.0332626					3
		Accession	Description	ΣCoverage	Σ# Proteins	Σ# Unique Peptides	Σ# Peptides	Σ# PSMs	Score A2	Coverage A2	# Peptides A2	# PSM A2	Score B2	Coverage B2	# Peptides B2	# PSM B2	Score C2	Coverage C2	# Peptides C2	# PSM C2	Score D2	Coverage D2	# Peptides D2	# PSM D2	Score E2	Coverage E2	# Peptides E2	# PSM E2	Score F2	Coverage F2	# Peptides F2	# PSM F2	Score G2	Coverage G2	# Peptides G2	# PSM G2	Score H2	Coverage H2	# Peptides H2	# PSM H2	Score I2	Coverage I2	# Peptides I2	# PSM I2	Score J2	Coverage J2	# Peptides J2	# PSM J2	Score K2
		ENSRNOP899999342	NDUFA10 42 kDa-bov	79.38	1	38	38	735	63.83	14.37	3	3	1706.36	52.19	21	44	3520.73	70.31	30	99	1768.05	56.56	19	50	3930.74	70.63	31	111	3372.72	70	29	94	4288.71	64.06	24	120	3554.91	66.25	23	98	1086.99	53.13	16	38	274.07	47.5	11	14	2315.15
	SNDGNSYR	5	1	1	ENSRNOP899999342		912.38								High		42.1		0.00123015								Medium		19.02		0.050857	High	High	23.27	19.02	0.0939629	0.25001	High	25.05	0.0623672	0
		Accession	Description	ΣCoverage	Σ# Proteins	Σ# Unique Peptides	Σ# Peptides	Σ# PSMs	Score A2	Coverage A2	# Peptides A2	# PSM A2	Score B2	Coverage B2	# Peptides B2	# PSM B2	Score C2	Coverage C2	# Peptides C2	# PSM C2	Score D2	Coverage D2	# Peptides D2	# PSM D2	Score E2	Coverage E2	# Peptides E2	# PSM E2	Score F2	Coverage F2	# Peptides F2	# PSM F2	Score G2	Coverage G2	# Peptides G2	# PSM G2	Score H2	Coverage H2	# Peptides H2	# PSM H2	Score I2	Coverage I2	# Peptides I2	# PSM I2	Score J2	Coverage J2	# Peptides J2	# PSM J2	Score K2
		ENSRNOP899999342	NDUFA10 42 kDa-bov	79.38	1	38	38	735	63.83	14.37	3	3	1706.36	52.19	21	44	3520.73	70.31	30	99	1768.05	56.56	19	50	3930.74	70.63	31	111	3372.72	70	29	94	4288.71	64.06	24	120	3554.91	66.25	23	98	1086.99	53.13	16	38	274.07	47.5	11	14	2315.15
	SIYSDFVFLEAMYNQGFIRK	1	1	1	ENSRNOP899999342	M12(Oxidation)	2444.2																															High	37.59	0.00347501	1
		Accession	Description	ΣCoverage	Σ# Proteins	Σ# Unique Peptides	Σ# Peptides	Σ# PSMs	Score A2	Coverage A2	# Peptides A2	# PSM A2	Score B2	Coverage B2	# Peptides B2	# PSM B2	Score C2	Coverage C2	# Peptides C2	# PSM C2	Score D2	Coverage D2	# Peptides D2	# PSM D2	Score E2	Coverage E2	# Peptides E2	# PSM E2	Score F2	Coverage F2	# Peptides F2	# PSM F2	Score G2	Coverage G2	# Peptides G2	# PSM G2	Score H2	Coverage H2	# Peptides H2	# PSM H2	Score I2	Coverage I2	# Peptides I2	# PSM I2	Score J2	Coverage J2	# Peptides J2	# PSM J2	Score K2
		ENSRNOP899999342	NDUFA10 42 kDa-bov	79.38	1	38	38	735	63.83	14.37	3	3	1706.36	52.19	21	44	3520.73	70.31	30	99	1768.05	56.56	19	50	3930.74	70.63	31	111	3372.72	70	29	94	4288.71	64.06	24	120	3554.91	66.25	23	98	1086.99	53.13	16	38	274.07	47.5	11	14	2315.15
	KQCVDHYNEIK	4	1	1	ENSRNOP899999342		1376.66		High		27.76		0.0334162		High		33.58		0.00874896														High		22.29		0.117749				1
		Accession	Description	ΣCoverage	Σ# Proteins	Σ# Unique Peptides	Σ# Peptides	Σ# PSMs	Score A2	Coverage A2	# Peptides A2	# PSM A2	Score B2	Coverage B2	# Peptides B2	# PSM B2	Score C2	Coverage C2	# Peptides C2	# PSM C2	Score D2	Coverage D2	# Peptides D2	# PSM D2	Score E2	Coverage E2	# Peptides E2	# PSM E2	Score F2	Coverage F2	# Peptides F2	# PSM F2	Score G2	Coverage G2	# Peptides G2	# PSM G2	Score H2	Coverage H2	# Peptides H2	# PSM H2	Score I2	Coverage I2	# Peptides I2	# PSM I2	Score J2	Coverage J2	# Peptides J2	# PSM J2	Score K2
		ENSRNOP899999342	NDUFA10 42 kDa-bov	79.38	1	38	38	735	63.83	14.37	3	3	1706.36	52.19	21	44	3520.73	70.31	30	99	1768.05	56.56	19	50	3930.74	70.63	31	111	3372.72	70	29	94	4288.71	64.06	24	120	3554.91	66.25	23	98	1086.99	53.13	16	38	274.07	47.5	11	14	2315.15
	REVLNYTTVPVYLPEITIGAHQGSR	1	1	1	ENSRNOP899999342		2813.5		High		23.67		0.0856952																												1
		Accession	Description	ΣCoverage	Σ# Proteins	Σ# Unique Peptides	Σ# Peptides	Σ# PSMs	Score A2	Coverage A2	# Peptides A2	# PSM A2	Score B2	Coverage B2	# Peptides B2	# PSM B2	Score C2	Coverage C2	# Peptides C2	# PSM C2	Score D2	Coverage D2	# Peptides D2	# PSM D2	Score E2	Coverage E2	# Peptides E2	# PSM E2	Score F2	Coverage F2	# Peptides F2	# PSM F2	Score G2	Coverage G2	# Peptides G2	# PSM G2	Score H2	Coverage H2	# Peptides H2	# PSM H2	Score I2	Coverage I2	# Peptides I2	# PSM I2	Score J2	Coverage J2	# Peptides J2	# PSM J2	Score K2
		ENSRNOP899999342	NDUFA10 42 kDa-bov	79.38	1	38	38	735	63.83	14.37	3	3	1706.36	52.19	21	44	3520.73	70.31	30	99	1768.05	56.56	19	50	3930.74	70.63	31	111	3372.72	70	29	94	4288.71	64.06	24	120	3554.91	66.25	23	98	1086.99	53.13	16	38	274.07	47.5	11	14	2315.15
ENSRNOP00000001738	SERCA2	38.31	2	39	44	462					29.69	1.3	1	1	267.49	3.41	4	7					47.07	1.3	1	1	314.74	14.14	11	11	5206.38	35.11	37	125	15106	31.7	31	239	25.72	2.31	1	1	199.126	7.92	5	7	2949.95	29.19	27
	Sequence	# PSMs	# Proteins	# Protein Groups	Protein Group Accessions	Modifications	MH+ [Da]	A2	G2	IonScore A2	IonScore G2	Exp Value A2	Exp Value G2	B2	H2	IonScore B2	IonScore H2	Exp Value B2	Exp Value H2	C2	I2	IonScore C2	IonScore I2	Exp Value C2	Exp Value I2	D2	J2	IonScore D2	IonScore J2	Exp Value D2	Exp Value J2	E2	K2	IonScore E2	IonScore K2	Exp Value E2	Exp Value K2	F2	IonScore F2	Exp Value F2	# Missed Cleavages
	NMLFSGTNIAAGK	15	2	1	ENSRNOP00000001738		1323.67		High		53.51		8.89112e-05	High	High	29.69	68.47	0.0214268	2.83764e-06	High		74.1		7.76169e-07								High	High	47.07	37.43	0.000391703	0.00360543	High	44.15	0.000767285	0
		Accession	Description	ΣCoverage	Σ# Proteins	Σ# Unique Peptides	Σ# Peptides	Σ# PSMs	Score A2	Coverage A2	# Peptides A2	# PSM A2	Score B2	Coverage B2	# Peptides B2	# PSM B2	Score C2	Coverage C2	# Peptides C2	# PSM C2	Score D2	Coverage D2	# Peptides D2	# PSM D2	Score E2	Coverage E2	# Peptides E2	# PSM E2	Score F2	Coverage F2	# Peptides F2	# PSM F2	Score G2	Coverage G2	# Peptides G2	# PSM G2	Score H2	Coverage H2	# Peptides H2	# PSM H2	Score I2	Coverage I2	# Peptides I2	# PSM I2	Score J2	Coverage J2	# Peptides J2	# PSM J2	Score K2
		ENSRNOP00000001738	SERCA2	38.31	2	39	44	462					29.69	1.3	1	1	267.49	3.41	4	7					47.07	1.3	1	1	314.74	14.14	11	11	5206.38	35.11	37	125	15106	31.7	31	239	25.72	2.31	1	1	199.126	7.92	5	7	2949.95
	NAENAIEALKEYEPEMGK	8	2	1	ENSRNOP00000001738		2035.96		High		80.47		1.79043e-07		High		90.62		1.72964e-08	High		62.19		1.20492e-05																	1
		Accession	Description	ΣCoverage	Σ# Proteins	Σ# Unique Peptides	Σ# Peptides	Σ# PSMs	Score A2	Coverage A2	# Peptides A2	# PSM A2	Score B2	Coverage B2	# Peptides B2	# PSM B2	Score C2	Coverage C2	# Peptides C2	# PSM C2	Score D2	Coverage D2	# Peptides D2	# PSM D2	Score E2	Coverage E2	# Peptides E2	# PSM E2	Score F2	Coverage F2	# Peptides F2	# PSM F2	Score G2	Coverage G2	# Peptides G2	# PSM G2	Score H2	Coverage H2	# Peptides H2	# PSM H2	Score I2	Coverage I2	# Peptides I2	# PSM I2	Score J2	Coverage J2	# Peptides J2	# PSM J2	Score K2
		ENSRNOP00000001738	SERCA2	38.31	2	39	44	462					29.69	1.3	1	1	267.49	3.41	4	7					47.07	1.3	1	1	314.74	14.14	11	11	5206.38	35.11	37	125	15106	31.7	31	239	25.72	2.31	1	1	199.126	7.92	5	7	2949.95
	EYEPEMGKVYR	3	2	1	ENSRNOP00000001738		1400.65								High		41.48		0.00141892	High		37.7		0.0033881																	1
		Accession	Description	ΣCoverage	Σ# Proteins	Σ# Unique Peptides	Σ# Peptides	Σ# PSMs	Score A2	Coverage A2	# Peptides A2	# PSM A2	Score B2	Coverage B2	# Peptides B2	# PSM B2	Score C2	Coverage C2	# Peptides C2	# PSM C2	Score D2	Coverage D2	# Peptides D2	# PSM D2	Score E2	Coverage E2	# Peptides E2	# PSM E2	Score F2	Coverage F2	# Peptides F2	# PSM F2	Score G2	Coverage G2	# Peptides G2	# PSM G2	Score H2	Coverage H2	# Peptides H2	# PSM H2	Score I2	Coverage I2	# Peptides I2	# PSM I2	Score J2	Coverage J2	# Peptides J2	# PSM J2	Score K2
		ENSRNOP00000001738	SERCA2	38.31	2	39	44	462					29.69	1.3	1	1	267.49	3.41	4	7					47.07	1.3	1	1	314.74	14.14	11	11	5206.38	35.11	37	125	15106	31.7	31	239	25.72	2.31	1	1	199.126	7.92	5	7	2949.95
	NAENAIEALK	9	2	1	ENSRNOP00000001738		1072.56		High		51.43		0.000143535		High		61.47		1.42219e-05	High		37.5		0.00354778									High		53.74		8.4325e-05	High	32.87	0.0103028	0
		Accession	Description	ΣCoverage	Σ# Proteins	Σ# Unique Peptides	Σ# Peptides	Σ# PSMs	Score A2	Coverage A2	# Peptides A2	# PSM A2	Score B2	Coverage B2	# Peptides B2	# PSM B2	Score C2	Coverage C2	# Peptides C2	# PSM C2	Score D2	Coverage D2	# Peptides D2	# PSM D2	Score E2	Coverage E2	# Peptides E2	# PSM E2	Score F2	Coverage F2	# Peptides F2	# PSM F2	Score G2	Coverage G2	# Peptides G2	# PSM G2	Score H2	Coverage H2	# Peptides H2	# PSM H2	Score I2	Coverage I2	# Peptides I2	# PSM I2	Score J2	Coverage J2	# Peptides J2	# PSM J2	Score K2
		ENSRNOP00000001738	SERCA2	38.31	2	39	44	462					29.69	1.3	1	1	267.49	3.41	4	7					47.07	1.3	1	1	314.74	14.14	11	11	5206.38	35.11	37	125	15106	31.7	31	239	25.72	2.31	1	1	199.126	7.92	5	7	2949.95
	IGIFGQDEDVTSK	7	2	1	ENSRNOP00000001738		1408.7		High		103.74		8.4325e-10		High		95.86		5.17555e-09														High		72.31		1.17208e-06	High	68.59	2.7603e-06	0
		Accession	Description	ΣCoverage	Σ# Proteins	Σ# Unique Peptides	Σ# Peptides	Σ# PSMs	Score A2	Coverage A2	# Peptides A2	# PSM A2	Score B2	Coverage B2	# Peptides B2	# PSM B2	Score C2	Coverage C2	# Peptides C2	# PSM C2	Score D2	Coverage D2	# Peptides D2	# PSM D2	Score E2	Coverage E2	# Peptides E2	# PSM E2	Score F2	Coverage F2	# Peptides F2	# PSM F2	Score G2	Coverage G2	# Peptides G2	# PSM G2	Score H2	Coverage H2	# Peptides H2	# PSM H2	Score I2	Coverage I2	# Peptides I2	# PSM I2	Score J2	Coverage J2	# Peptides J2	# PSM J2	Score K2
		ENSRNOP00000001738	SERCA2	38.31	2	39	44	462					29.69	1.3	1	1	267.49	3.41	4	7					47.07	1.3	1	1	314.74	14.14	11	11	5206.38	35.11	37	125	15106	31.7	31	239	25.72	2.31	1	1	199.126	7.92	5	7	2949.95
	IVEFLQSFDEITAMTGDGVNDAPALK	18	2	1	ENSRNOP00000001738		2781.37		High		95.15		6.09476e-09		High		95.56		5.5457e-09														High		89.14		2.43196e-08	High	54.33	7.36133e-05	0
		Accession	Description	ΣCoverage	Σ# Proteins	Σ# Unique Peptides	Σ# Peptides	Σ# PSMs	Score A2	Coverage A2	# Peptides A2	# PSM A2	Score B2	Coverage B2	# Peptides B2	# PSM B2	Score C2	Coverage C2	# Peptides C2	# PSM C2	Score D2	Coverage D2	# Peptides D2	# PSM D2	Score E2	Coverage E2	# Peptides E2	# PSM E2	Score F2	Coverage F2	# Peptides F2	# PSM F2	Score G2	Coverage G2	# Peptides G2	# PSM G2	Score H2	Coverage H2	# Peptides H2	# PSM H2	Score I2	Coverage I2	# Peptides I2	# PSM I2	Score J2	Coverage J2	# Peptides J2	# PSM J2	Score K2
		ENSRNOP00000001738	SERCA2	38.31	2	39	44	462					29.69	1.3	1	1	267.49	3.41	4	7					47.07	1.3	1	1	314.74	14.14	11	11	5206.38	35.11	37	125	15106	31.7	31	239	25.72	2.31	1	1	199.126	7.92	5	7	2949.95
	TVEEVLGHFGVNESTGLSLEQVK	21	2	1	ENSRNOP00000001738		2472.26		High		123.18		9.59305e-12		High		32.98		0.0100452														High		77.75		3.34932e-07	High	47.36	0.000366401	0
		Accession	Description	ΣCoverage	Σ# Proteins	Σ# Unique Peptides	Σ# Peptides	Σ# PSMs	Score A2	Coverage A2	# Peptides A2	# PSM A2	Score B2	Coverage B2	# Peptides B2	# PSM B2	Score C2	Coverage C2	# Peptides C2	# PSM C2	Score D2	Coverage D2	# Peptides D2	# PSM D2	Score E2	Coverage E2	# Peptides E2	# PSM E2	Score F2	Coverage F2	# Peptides F2	# PSM F2	Score G2	Coverage G2	# Peptides G2	# PSM G2	Score H2	Coverage H2	# Peptides H2	# PSM H2	Score I2	Coverage I2	# Peptides I2	# PSM I2	Score J2	Coverage J2	# Peptides J2	# PSM J2	Score K2
		ENSRNOP00000001738	SERCA2	38.31	2	39	44	462					29.69	1.3	1	1	267.49	3.41	4	7					47.07	1.3	1	1	314.74	14.14	11	11	5206.38	35.11	37	125	15106	31.7	31	239	25.72	2.31	1	1	199.126	7.92	5	7	2949.95
	EFDELSPSAQR	9	2	1	ENSRNOP00000001738		1278.6		High		50.26		0.000187913		High		34.07		0.0078155														High		32.01		0.012559	High	36.86	0.00411109	0
		Accession	Description	ΣCoverage	Σ# Proteins	Σ# Unique Peptides	Σ# Peptides	Σ# PSMs	Score A2	Coverage A2	# Peptides A2	# PSM A2	Score B2	Coverage B2	# Peptides B2	# PSM B2	Score C2	Coverage C2	# Peptides C2	# PSM C2	Score D2	Coverage D2	# Peptides D2	# PSM D2	Score E2	Coverage E2	# Peptides E2	# PSM E2	Score F2	Coverage F2	# Peptides F2	# PSM F2	Score G2	Coverage G2	# Peptides G2	# PSM G2	Score H2	Coverage H2	# Peptides H2	# PSM H2	Score I2	Coverage I2	# Peptides I2	# PSM I2	Score J2	Coverage J2	# Peptides J2	# PSM J2	Score K2
		ENSRNOP00000001738	SERCA2	38.31	2	39	44	462					29.69	1.3	1	1	267.49	3.41	4	7					47.07	1.3	1	1	314.74	14.14	11	11	5206.38	35.11	37	125	15106	31.7	31	239	25.72	2.31	1	1	199.126	7.92	5	7	2949.95
	KSEIGIAMGSGTAVAK	7	2	1	ENSRNOP00000001738		1519.82		High		91.09		1.55223e-08																				High		93		9.999e-09	High	36.27	0.0047093	1
		Accession	Description	ΣCoverage	Σ# Proteins	Σ# Unique Peptides	Σ# Peptides	Σ# PSMs	Score A2	Coverage A2	# Peptides A2	# PSM A2	Score B2	Coverage B2	# Peptides B2	# PSM B2	Score C2	Coverage C2	# Peptides C2	# PSM C2	Score D2	Coverage D2	# Peptides D2	# PSM D2	Score E2	Coverage E2	# Peptides E2	# PSM E2	Score F2	Coverage F2	# Peptides F2	# PSM F2	Score G2	Coverage G2	# Peptides G2	# PSM G2	Score H2	Coverage H2	# Peptides H2	# PSM H2	Score I2	Coverage I2	# Peptides I2	# PSM I2	Score J2	Coverage J2	# Peptides J2	# PSM J2	Score K2
		ENSRNOP00000001738	SERCA2	38.31	2	39	44	462					29.69	1.3	1	1	267.49	3.41	4	7					47.07	1.3	1	1	314.74	14.14	11	11	5206.38	35.11	37	125	15106	31.7	31	239	25.72	2.31	1	1	199.126	7.92	5	7	2949.95
	TVEEVLGHFGVNESTGLSLEQVKK	2	2	1	ENSRNOP00000001738		2600.37		High		29.42		0.0228011																									High	32.56	0.0110651	1
		Accession	Description	ΣCoverage	Σ# Proteins	Σ# Unique Peptides	Σ# Peptides	Σ# PSMs	Score A2	Coverage A2	# Peptides A2	# PSM A2	Score B2	Coverage B2	# Peptides B2	# PSM B2	Score C2	Coverage C2	# Peptides C2	# PSM C2	Score D2	Coverage D2	# Peptides D2	# PSM D2	Score E2	Coverage E2	# Peptides E2	# PSM E2	Score F2	Coverage F2	# Peptides F2	# PSM F2	Score G2	Coverage G2	# Peptides G2	# PSM G2	Score H2	Coverage H2	# Peptides H2	# PSM H2	Score I2	Coverage I2	# Peptides I2	# PSM I2	Score J2	Coverage J2	# Peptides J2	# PSM J2	Score K2
		ENSRNOP00000001738	SERCA2	38.31	2	39	44	462					29.69	1.3	1	1	267.49	3.41	4	7					47.07	1.3	1	1	314.74	14.14	11	11	5206.38	35.11	37	125	15106	31.7	31	239	25.72	2.31	1	1	199.126	7.92	5	7	2949.95
	DIVPGDIVEIAVGDKVPADIR	12	2	1	ENSRNOP00000001738		2191.2		High		87.71		3.38031e-08		High		70.16		1.9229e-06								High		51.27		8.73345e-05		High		55.52		5.59702e-05	High	32.29	0.0117749	1
		Accession	Description	ΣCoverage	Σ# Proteins	Σ# Unique Peptides	Σ# Peptides	Σ# PSMs	Score A2	Coverage A2	# Peptides A2	# PSM A2	Score B2	Coverage B2	# Peptides B2	# PSM B2	Score C2	Coverage C2	# Peptides C2	# PSM C2	Score D2	Coverage D2	# Peptides D2	# PSM D2	Score E2	Coverage E2	# Peptides E2	# PSM E2	Score F2	Coverage F2	# Peptides F2	# PSM F2	Score G2	Coverage G2	# Peptides G2	# PSM G2	Score H2	Coverage H2	# Peptides H2	# PSM H2	Score I2	Coverage I2	# Peptides I2	# PSM I2	Score J2	Coverage J2	# Peptides J2	# PSM J2	Score K2
		ENSRNOP00000001738	SERCA2	38.31	2	39	44	462					29.69	1.3	1	1	267.49	3.41	4	7					47.07	1.3	1	1	314.74	14.14	11	11	5206.38	35.11	37	125	15106	31.7	31	239	25.72	2.31	1	1	199.126	7.92	5	7	2949.95
	SKIVEFLQSFDEITAMTGDGVNDAPALK	2	2	1	ENSRNOP00000001738		2996.48		High		31.08		0.0155581																									High	31.64	0.0136759	1
		Accession	Description	ΣCoverage	Σ# Proteins	Σ# Unique Peptides	Σ# Peptides	Σ# PSMs	Score A2	Coverage A2	# Peptides A2	# PSM A2	Score B2	Coverage B2	# Peptides B2	# PSM B2	Score C2	Coverage C2	# Peptides C2	# PSM C2	Score D2	Coverage D2	# Peptides D2	# PSM D2	Score E2	Coverage E2	# Peptides E2	# PSM E2	Score F2	Coverage F2	# Peptides F2	# PSM F2	Score G2	Coverage G2	# Peptides G2	# PSM G2	Score H2	Coverage H2	# Peptides H2	# PSM H2	Score I2	Coverage I2	# Peptides I2	# PSM I2	Score J2	Coverage J2	# Peptides J2	# PSM J2	Score K2
		ENSRNOP00000001738	SERCA2	38.31	2	39	44	462					29.69	1.3	1	1	267.49	3.41	4	7					47.07	1.3	1	1	314.74	14.14	11	11	5206.38	35.11	37	125	15106	31.7	31	239	25.72	2.31	1	1	199.126	7.92	5	7	2949.95
	AFTGREFDELSPSAQR	1	2	1	ENSRNOP00000001738		1810.87																															High	27.82	0.0329577	1
		Accession	Description	ΣCoverage	Σ# Proteins	Σ# Unique Peptides	Σ# Peptides	Σ# PSMs	Score A2	Coverage A2	# Peptides A2	# PSM A2	Score B2	Coverage B2	# Peptides B2	# PSM B2	Score C2	Coverage C2	# Peptides C2	# PSM C2	Score D2	Coverage D2	# Peptides D2	# PSM D2	Score E2	Coverage E2	# Peptides E2	# PSM E2	Score F2	Coverage F2	# Peptides F2	# PSM F2	Score G2	Coverage G2	# Peptides G2	# PSM G2	Score H2	Coverage H2	# Peptides H2	# PSM H2	Score I2	Coverage I2	# Peptides I2	# PSM I2	Score J2	Coverage J2	# Peptides J2	# PSM J2	Score K2
		ENSRNOP00000001738	SERCA2	38.31	2	39	44	462					29.69	1.3	1	1	267.49	3.41	4	7					47.07	1.3	1	1	314.74	14.14	11	11	5206.38	35.11	37	125	15106	31.7	31	239	25.72	2.31	1	1	199.126	7.92	5	7	2949.95
	TASEMVLADDNFSTIVAAVEEGR	17	2	1	ENSRNOP00000001738	M5(Oxidation)	2441.16		High		162.83		1.03982e-15		High		193.73		8.45194e-19														High		125.84		5.19944e-12				0
		Accession	Description	ΣCoverage	Σ# Proteins	Σ# Unique Peptides	Σ# Peptides	Σ# PSMs	Score A2	Coverage A2	# Peptides A2	# PSM A2	Score B2	Coverage B2	# Peptides B2	# PSM B2	Score C2	Coverage C2	# Peptides C2	# PSM C2	Score D2	Coverage D2	# Peptides D2	# PSM D2	Score E2	Coverage E2	# Peptides E2	# PSM E2	Score F2	Coverage F2	# Peptides F2	# PSM F2	Score G2	Coverage G2	# Peptides G2	# PSM G2	Score H2	Coverage H2	# Peptides H2	# PSM H2	Score I2	Coverage I2	# Peptides I2	# PSM I2	Score J2	Coverage J2	# Peptides J2	# PSM J2	Score K2
		ENSRNOP00000001738	SERCA2	38.31	2	39	44	462					29.69	1.3	1	1	267.49	3.41	4	7					47.07	1.3	1	1	314.74	14.14	11	11	5206.38	35.11	37	125	15106	31.7	31	239	25.72	2.31	1	1	199.126	7.92	5	7	2949.95
	TASEMVLADDNFSTIVAAVEEGR	146	2	1	ENSRNOP00000001738		2425.15		High		130.05		1.97223e-12		High		177.99		3.16925e-17		Medium		25.72		0.0305425		Medium		26.3		0.0223874		High		164.72		6.72909e-16				0
		Accession	Description	ΣCoverage	Σ# Proteins	Σ# Unique Peptides	Σ# Peptides	Σ# PSMs	Score A2	Coverage A2	# Peptides A2	# PSM A2	Score B2	Coverage B2	# Peptides B2	# PSM B2	Score C2	Coverage C2	# Peptides C2	# PSM C2	Score D2	Coverage D2	# Peptides D2	# PSM D2	Score E2	Coverage E2	# Peptides E2	# PSM E2	Score F2	Coverage F2	# Peptides F2	# PSM F2	Score G2	Coverage G2	# Peptides G2	# PSM G2	Score H2	Coverage H2	# Peptides H2	# PSM H2	Score I2	Coverage I2	# Peptides I2	# PSM I2	Score J2	Coverage J2	# Peptides J2	# PSM J2	Score K2
		ENSRNOP00000001738	SERCA2	38.31	2	39	44	462					29.69	1.3	1	1	267.49	3.41	4	7					47.07	1.3	1	1	314.74	14.14	11	11	5206.38	35.11	37	125	15106	31.7	31	239	25.72	2.31	1	1	199.126	7.92	5	7	2949.95
	IVEFLQSFDEITAMTGDGVNDAPALKK	4	2	1	ENSRNOP00000001738		2909.46		High		80.44		1.80284e-07		High		47.78		0.000332626														High		45.02		0.000627996				1
		Accession	Description	ΣCoverage	Σ# Proteins	Σ# Unique Peptides	Σ# Peptides	Σ# PSMs	Score A2	Coverage A2	# Peptides A2	# PSM A2	Score B2	Coverage B2	# Peptides B2	# PSM B2	Score C2	Coverage C2	# Peptides C2	# PSM C2	Score D2	Coverage D2	# Peptides D2	# PSM D2	Score E2	Coverage E2	# Peptides E2	# PSM E2	Score F2	Coverage F2	# Peptides F2	# PSM F2	Score G2	Coverage G2	# Peptides G2	# PSM G2	Score H2	Coverage H2	# Peptides H2	# PSM H2	Score I2	Coverage I2	# Peptides I2	# PSM I2	Score J2	Coverage J2	# Peptides J2	# PSM J2	Score K2
		ENSRNOP00000001738	SERCA2	38.31	2	39	44	462					29.69	1.3	1	1	267.49	3.41	4	7					47.07	1.3	1	1	314.74	14.14	11	11	5206.38	35.11	37	125	15106	31.7	31	239	25.72	2.31	1	1	199.126	7.92	5	7	2949.95
	TLLELVIEQFEDLLVR	2	2	1	ENSRNOP00000001738		1930.09		High		76.03		4.97687e-07																												0
		Accession	Description	ΣCoverage	Σ# Proteins	Σ# Unique Peptides	Σ# Peptides	Σ# PSMs	Score A2	Coverage A2	# Peptides A2	# PSM A2	Score B2	Coverage B2	# Peptides B2	# PSM B2	Score C2	Coverage C2	# Peptides C2	# PSM C2	Score D2	Coverage D2	# Peptides D2	# PSM D2	Score E2	Coverage E2	# Peptides E2	# PSM E2	Score F2	Coverage F2	# Peptides F2	# PSM F2	Score G2	Coverage G2	# Peptides G2	# PSM G2	Score H2	Coverage H2	# Peptides H2	# PSM H2	Score I2	Coverage I2	# Peptides I2	# PSM I2	Score J2	Coverage J2	# Peptides J2	# PSM J2	Score K2
		ENSRNOP00000001738	SERCA2	38.31	2	39	44	462					29.69	1.3	1	1	267.49	3.41	4	7					47.07	1.3	1	1	314.74	14.14	11	11	5206.38	35.11	37	125	15106	31.7	31	239	25.72	2.31	1	1	199.126	7.92	5	7	2949.95
	IVEFLQSFDEITAMTGDGVNDAPALK	2	2	1	ENSRNOP00000001738	M14(Oxidation)	2797.36		High		74.54		7.01385e-07																												0
		Accession	Description	ΣCoverage	Σ# Proteins	Σ# Unique Peptides	Σ# Peptides	Σ# PSMs	Score A2	Coverage A2	# Peptides A2	# PSM A2	Score B2	Coverage B2	# Peptides B2	# PSM B2	Score C2	Coverage C2	# Peptides C2	# PSM C2	Score D2	Coverage D2	# Peptides D2	# PSM D2	Score E2	Coverage E2	# Peptides E2	# PSM E2	Score F2	Coverage F2	# Peptides F2	# PSM F2	Score G2	Coverage G2	# Peptides G2	# PSM G2	Score H2	Coverage H2	# Peptides H2	# PSM H2	Score I2	Coverage I2	# Peptides I2	# PSM I2	Score J2	Coverage J2	# Peptides J2	# PSM J2	Score K2
		ENSRNOP00000001738	SERCA2	38.31	2	39	44	462					29.69	1.3	1	1	267.49	3.41	4	7					47.07	1.3	1	1	314.74	14.14	11	11	5206.38	35.11	37	125	15106	31.7	31	239	25.72	2.31	1	1	199.126	7.92	5	7	2949.95
	AMGVVVATGVNTEIGK	18	2	1	ENSRNOP00000001738		1545.83		High		71.97		1.26753e-06		High		44.93		0.000641145														High		68.98		2.52323e-06				0
		Accession	Description	ΣCoverage	Σ# Proteins	Σ# Unique Peptides	Σ# Peptides	Σ# PSMs	Score A2	Coverage A2	# Peptides A2	# PSM A2	Score B2	Coverage B2	# Peptides B2	# PSM B2	Score C2	Coverage C2	# Peptides C2	# PSM C2	Score D2	Coverage D2	# Peptides D2	# PSM D2	Score E2	Coverage E2	# Peptides E2	# PSM E2	Score F2	Coverage F2	# Peptides F2	# PSM F2	Score G2	Coverage G2	# Peptides G2	# PSM G2	Score H2	Coverage H2	# Peptides H2	# PSM H2	Score I2	Coverage I2	# Peptides I2	# PSM I2	Score J2	Coverage J2	# Peptides J2	# PSM J2	Score K2
		ENSRNOP00000001738	SERCA2	38.31	2	39	44	462					29.69	1.3	1	1	267.49	3.41	4	7					47.07	1.3	1	1	314.74	14.14	11	11	5206.38	35.11	37	125	15106	31.7	31	239	25.72	2.31	1	1	199.126	7.92	5	7	2949.95
	VDQSILTGESVSVIK	19	2	1	ENSRNOP00000001738		1574.86		High		71.07		1.5594e-06		High		68.64		2.7287e-06								High		50.18		6.76377e-05		High		38.55		0.00278584				0
		Accession	Description	ΣCoverage	Σ# Proteins	Σ# Unique Peptides	Σ# Peptides	Σ# PSMs	Score A2	Coverage A2	# Peptides A2	# PSM A2	Score B2	Coverage B2	# Peptides B2	# PSM B2	Score C2	Coverage C2	# Peptides C2	# PSM C2	Score D2	Coverage D2	# Peptides D2	# PSM D2	Score E2	Coverage E2	# Peptides E2	# PSM E2	Score F2	Coverage F2	# Peptides F2	# PSM F2	Score G2	Coverage G2	# Peptides G2	# PSM G2	Score H2	Coverage H2	# Peptides H2	# PSM H2	Score I2	Coverage I2	# Peptides I2	# PSM I2	Score J2	Coverage J2	# Peptides J2	# PSM J2	Score K2
		ENSRNOP00000001738	SERCA2	38.31	2	39	44	462					29.69	1.3	1	1	267.49	3.41	4	7					47.07	1.3	1	1	314.74	14.14	11	11	5206.38	35.11	37	125	15106	31.7	31	239	25.72	2.31	1	1	199.126	7.92	5	7	2949.95
	ISLPVILMDETLK	8	2	1	ENSRNOP00000001738		1471.85		High		63.86		8.2027e-06		High		45.85		0.000518748														High		77.23		3.77534e-07				0
		Accession	Description	ΣCoverage	Σ# Proteins	Σ# Unique Peptides	Σ# Peptides	Σ# PSMs	Score A2	Coverage A2	# Peptides A2	# PSM A2	Score B2	Coverage B2	# Peptides B2	# PSM B2	Score C2	Coverage C2	# Peptides C2	# PSM C2	Score D2	Coverage D2	# Peptides D2	# PSM D2	Score E2	Coverage E2	# Peptides E2	# PSM E2	Score F2	Coverage F2	# Peptides F2	# PSM F2	Score G2	Coverage G2	# Peptides G2	# PSM G2	Score H2	Coverage H2	# Peptides H2	# PSM H2	Score I2	Coverage I2	# Peptides I2	# PSM I2	Score J2	Coverage J2	# Peptides J2	# PSM J2	Score K2
		ENSRNOP00000001738	SERCA2	38.31	2	39	44	462					29.69	1.3	1	1	267.49	3.41	4	7					47.07	1.3	1	1	314.74	14.14	11	11	5206.38	35.11	37	125	15106	31.7	31	239	25.72	2.31	1	1	199.126	7.92	5	7	2949.95
	IRDEMVATEQER	10	2	1	ENSRNOP00000001738		1476.71		High		63.76		8.39376e-06		High		37.13		0.00386328								High		62.98		4.22941e-06		High		65.91		5.11631e-06				1
		Accession	Description	ΣCoverage	Σ# Proteins	Σ# Unique Peptides	Σ# Peptides	Σ# PSMs	Score A2	Coverage A2	# Peptides A2	# PSM A2	Score B2	Coverage B2	# Peptides B2	# PSM B2	Score C2	Coverage C2	# Peptides C2	# PSM C2	Score D2	Coverage D2	# Peptides D2	# PSM D2	Score E2	Coverage E2	# Peptides E2	# PSM E2	Score F2	Coverage F2	# Peptides F2	# PSM F2	Score G2	Coverage G2	# Peptides G2	# PSM G2	Score H2	Coverage H2	# Peptides H2	# PSM H2	Score I2	Coverage I2	# Peptides I2	# PSM I2	Score J2	Coverage J2	# Peptides J2	# PSM J2	Score K2
		ENSRNOP00000001738	SERCA2	38.31	2	39	44	462					29.69	1.3	1	1	267.49	3.41	4	7					47.07	1.3	1	1	314.74	14.14	11	11	5206.38	35.11	37	125	15106	31.7	31	239	25.72	2.31	1	1	199.126	7.92	5	7	2949.95
	AKDIVPGDIVEIAVGDKVPADIR	7	2	1	ENSRNOP00000001738		2390.33		High		60.19		1.90966e-05		High		34.3		0.00741236														High		49.9		0.000204153				2
		Accession	Description	ΣCoverage	Σ# Proteins	Σ# Unique Peptides	Σ# Peptides	Σ# PSMs	Score A2	Coverage A2	# Peptides A2	# PSM A2	Score B2	Coverage B2	# Peptides B2	# PSM B2	Score C2	Coverage C2	# Peptides C2	# PSM C2	Score D2	Coverage D2	# Peptides D2	# PSM D2	Score E2	Coverage E2	# Peptides E2	# PSM E2	Score F2	Coverage F2	# Peptides F2	# PSM F2	Score G2	Coverage G2	# Peptides G2	# PSM G2	Score H2	Coverage H2	# Peptides H2	# PSM H2	Score I2	Coverage I2	# Peptides I2	# PSM I2	Score J2	Coverage J2	# Peptides J2	# PSM J2	Score K2
		ENSRNOP00000001738	SERCA2	38.31	2	39	44	462					29.69	1.3	1	1	267.49	3.41	4	7					47.07	1.3	1	1	314.74	14.14	11	11	5206.38	35.11	37	125	15106	31.7	31	239	25.72	2.31	1	1	199.126	7.92	5	7	2949.95
	SEIGIAMGSGTAVAK	3	2	1	ENSRNOP00000001738		1391.72		High		57.03		3.95327e-05		High		35.66		0.00541947														High		50.61		0.000173363				0
		Accession	Description	ΣCoverage	Σ# Proteins	Σ# Unique Peptides	Σ# Peptides	Σ# PSMs	Score A2	Coverage A2	# Peptides A2	# PSM A2	Score B2	Coverage B2	# Peptides B2	# PSM B2	Score C2	Coverage C2	# Peptides C2	# PSM C2	Score D2	Coverage D2	# Peptides D2	# PSM D2	Score E2	Coverage E2	# Peptides E2	# PSM E2	Score F2	Coverage F2	# Peptides F2	# PSM F2	Score G2	Coverage G2	# Peptides G2	# PSM G2	Score H2	Coverage H2	# Peptides H2	# PSM H2	Score I2	Coverage I2	# Peptides I2	# PSM I2	Score J2	Coverage J2	# Peptides J2	# PSM J2	Score K2
		ENSRNOP00000001738	SERCA2	38.31	2	39	44	462					29.69	1.3	1	1	267.49	3.41	4	7					47.07	1.3	1	1	314.74	14.14	11	11	5206.38	35.11	37	125	15106	31.7	31	239	25.72	2.31	1	1	199.126	7.92	5	7	2949.95
	DIVPGDIVEIAVGDK	3	2	1	ENSRNOP00000001738		1539.83		High		55.82		5.22344e-05																				High		41.95		0.00127338				0
		Accession	Description	ΣCoverage	Σ# Proteins	Σ# Unique Peptides	Σ# Peptides	Σ# PSMs	Score A2	Coverage A2	# Peptides A2	# PSM A2	Score B2	Coverage B2	# Peptides B2	# PSM B2	Score C2	Coverage C2	# Peptides C2	# PSM C2	Score D2	Coverage D2	# Peptides D2	# PSM D2	Score E2	Coverage E2	# Peptides E2	# PSM E2	Score F2	Coverage F2	# Peptides F2	# PSM F2	Score G2	Coverage G2	# Peptides G2	# PSM G2	Score H2	Coverage H2	# Peptides H2	# PSM H2	Score I2	Coverage I2	# Peptides I2	# PSM I2	Score J2	Coverage J2	# Peptides J2	# PSM J2	Score K2
		ENSRNOP00000001738	SERCA2	38.31	2	39	44	462					29.69	1.3	1	1	267.49	3.41	4	7					47.07	1.3	1	1	314.74	14.14	11	11	5206.38	35.11	37	125	15106	31.7	31	239	25.72	2.31	1	1	199.126	7.92	5	7	2949.95
	KEFTLEFSR	5	5	2	ENSRNOP00000001738;ENSRNOP00000075069		1156.6		High		55.32		5.8608e-05		High		67.76		3.34162e-06														High		29.19		0.0240412				1
		Accession	Description	ΣCoverage	Σ# Proteins	Σ# Unique Peptides	Σ# Peptides	Σ# PSMs	Score A2	Coverage A2	# Peptides A2	# PSM A2	Score B2	Coverage B2	# Peptides B2	# PSM B2	Score C2	Coverage C2	# Peptides C2	# PSM C2	Score D2	Coverage D2	# Peptides D2	# PSM D2	Score E2	Coverage E2	# Peptides E2	# PSM E2	Score F2	Coverage F2	# Peptides F2	# PSM F2	Score G2	Coverage G2	# Peptides G2	# PSM G2	Score H2	Coverage H2	# Peptides H2	# PSM H2	Score I2	Coverage I2	# Peptides I2	# PSM I2	Score J2	Coverage J2	# Peptides J2	# PSM J2	Score K2
		ENSRNOP00000001738	SERCA2	38.31	2	39	44	462					29.69	1.3	1	1	267.49	3.41	4	7					47.07	1.3	1	1	314.74	14.14	11	11	5206.38	35.11	37	125	15106	31.7	31	239	25.72	2.31	1	1	199.126	7.92	5	7	2949.95
		ENSRNOP00000075069	chromosome:Rnor_6.0:10:59533480:59560433:1	14.82	3	10	14	158									256.52	3.96	3	6										0			142.55	3.35	4	6	4030.13	10.15	10	128					71.09	2.94	2	3	329.72
	AMGVVVATGVNTEIGK	3	2	1	ENSRNOP00000001738	M2(Oxidation)	1561.83		High		54.8		6.60627e-05																				High		63.29		9.35312e-06				0
		Accession	Description	ΣCoverage	Σ# Proteins	Σ# Unique Peptides	Σ# Peptides	Σ# PSMs	Score A2	Coverage A2	# Peptides A2	# PSM A2	Score B2	Coverage B2	# Peptides B2	# PSM B2	Score C2	Coverage C2	# Peptides C2	# PSM C2	Score D2	Coverage D2	# Peptides D2	# PSM D2	Score E2	Coverage E2	# Peptides E2	# PSM E2	Score F2	Coverage F2	# Peptides F2	# PSM F2	Score G2	Coverage G2	# Peptides G2	# PSM G2	Score H2	Coverage H2	# Peptides H2	# PSM H2	Score I2	Coverage I2	# Peptides I2	# PSM I2	Score J2	Coverage J2	# Peptides J2	# PSM J2	Score K2
		ENSRNOP00000001738	SERCA2	38.31	2	39	44	462					29.69	1.3	1	1	267.49	3.41	4	7					47.07	1.3	1	1	314.74	14.14	11	11	5206.38	35.11	37	125	15106	31.7	31	239	25.72	2.31	1	1	199.126	7.92	5	7	2949.95
	KSEIGIAMGSGTAVAK	3	2	1	ENSRNOP00000001738	M8(Oxidation)	1535.81		High		52.69		0.000107388																				High		44.15		0.000767285				1
		Accession	Description	ΣCoverage	Σ# Proteins	Σ# Unique Peptides	Σ# Peptides	Σ# PSMs	Score A2	Coverage A2	# Peptides A2	# PSM A2	Score B2	Coverage B2	# Peptides B2	# PSM B2	Score C2	Coverage C2	# Peptides C2	# PSM C2	Score D2	Coverage D2	# Peptides D2	# PSM D2	Score E2	Coverage E2	# Peptides E2	# PSM E2	Score F2	Coverage F2	# Peptides F2	# PSM F2	Score G2	Coverage G2	# Peptides G2	# PSM G2	Score H2	Coverage H2	# Peptides H2	# PSM H2	Score I2	Coverage I2	# Peptides I2	# PSM I2	Score J2	Coverage J2	# Peptides J2	# PSM J2	Score K2
		ENSRNOP00000001738	SERCA2	38.31	2	39	44	462					29.69	1.3	1	1	267.49	3.41	4	7					47.07	1.3	1	1	314.74	14.14	11	11	5206.38	35.11	37	125	15106	31.7	31	239	25.72	2.31	1	1	199.126	7.92	5	7	2949.95
	SEIGIAMGSGTAVAK	3	2	1	ENSRNOP00000001738	M7(Oxidation)	1407.71		High		52.09		0.000123298																				High		74.75		6.68277e-07				0
		Accession	Description	ΣCoverage	Σ# Proteins	Σ# Unique Peptides	Σ# Peptides	Σ# PSMs	Score A2	Coverage A2	# Peptides A2	# PSM A2	Score B2	Coverage B2	# Peptides B2	# PSM B2	Score C2	Coverage C2	# Peptides C2	# PSM C2	Score D2	Coverage D2	# Peptides D2	# PSM D2	Score E2	Coverage E2	# Peptides E2	# PSM E2	Score F2	Coverage F2	# Peptides F2	# PSM F2	Score G2	Coverage G2	# Peptides G2	# PSM G2	Score H2	Coverage H2	# Peptides H2	# PSM H2	Score I2	Coverage I2	# Peptides I2	# PSM I2	Score J2	Coverage J2	# Peptides J2	# PSM J2	Score K2
		ENSRNOP00000001738	SERCA2	38.31	2	39	44	462					29.69	1.3	1	1	267.49	3.41	4	7					47.07	1.3	1	1	314.74	14.14	11	11	5206.38	35.11	37	125	15106	31.7	31	239	25.72	2.31	1	1	199.126	7.92	5	7	2949.95
	NMLFSGTNIAAGK	10	2	1	ENSRNOP00000001738	M2(Oxidation)	1339.67		High		51.07		0.00015594		High		58.73		2.67274e-05														High		32.29		0.0117749				0
		Accession	Description	ΣCoverage	Σ# Proteins	Σ# Unique Peptides	Σ# Peptides	Σ# PSMs	Score A2	Coverage A2	# Peptides A2	# PSM A2	Score B2	Coverage B2	# Peptides B2	# PSM B2	Score C2	Coverage C2	# Peptides C2	# PSM C2	Score D2	Coverage D2	# Peptides D2	# PSM D2	Score E2	Coverage E2	# Peptides E2	# PSM E2	Score F2	Coverage F2	# Peptides F2	# PSM F2	Score G2	Coverage G2	# Peptides G2	# PSM G2	Score H2	Coverage H2	# Peptides H2	# PSM H2	Score I2	Coverage I2	# Peptides I2	# PSM I2	Score J2	Coverage J2	# Peptides J2	# PSM J2	Score K2
		ENSRNOP00000001738	SERCA2	38.31	2	39	44	462					29.69	1.3	1	1	267.49	3.41	4	7					47.07	1.3	1	1	314.74	14.14	11	11	5206.38	35.11	37	125	15106	31.7	31	239	25.72	2.31	1	1	199.126	7.92	5	7	2949.95
	DEMVATEQER	2	2	1	ENSRNOP00000001738		1207.52		High		50.51		0.000177401																				High		40.64		0.0017217				0
		Accession	Description	ΣCoverage	Σ# Proteins	Σ# Unique Peptides	Σ# Peptides	Σ# PSMs	Score A2	Coverage A2	# Peptides A2	# PSM A2	Score B2	Coverage B2	# Peptides B2	# PSM B2	Score C2	Coverage C2	# Peptides C2	# PSM C2	Score D2	Coverage D2	# Peptides D2	# PSM D2	Score E2	Coverage E2	# Peptides E2	# PSM E2	Score F2	Coverage F2	# Peptides F2	# PSM F2	Score G2	Coverage G2	# Peptides G2	# PSM G2	Score H2	Coverage H2	# Peptides H2	# PSM H2	Score I2	Coverage I2	# Peptides I2	# PSM I2	Score J2	Coverage J2	# Peptides J2	# PSM J2	Score K2
		ENSRNOP00000001738	SERCA2	38.31	2	39	44	462					29.69	1.3	1	1	267.49	3.41	4	7					47.07	1.3	1	1	314.74	14.14	11	11	5206.38	35.11	37	125	15106	31.7	31	239	25.72	2.31	1	1	199.126	7.92	5	7	2949.95
	EPLISGWLFFR	6	3	2	ENSRNOP00000001738;ENSRNOP00000067246		1364.74		High		50.13		0.000193623		High		68.31		2.94413e-06														High		74.27		7.46374e-07				0
		Accession	Description	ΣCoverage	Σ# Proteins	Σ# Unique Peptides	Σ# Peptides	Σ# PSMs	Score A2	Coverage A2	# Peptides A2	# PSM A2	Score B2	Coverage B2	# Peptides B2	# PSM B2	Score C2	Coverage C2	# Peptides C2	# PSM C2	Score D2	Coverage D2	# Peptides D2	# PSM D2	Score E2	Coverage E2	# Peptides E2	# PSM E2	Score F2	Coverage F2	# Peptides F2	# PSM F2	Score G2	Coverage G2	# Peptides G2	# PSM G2	Score H2	Coverage H2	# Peptides H2	# PSM H2	Score I2	Coverage I2	# Peptides I2	# PSM I2	Score J2	Coverage J2	# Peptides J2	# PSM J2	Score K2
		ENSRNOP00000001738	SERCA2	38.31	2	39	44	462					29.69	1.3	1	1	267.49	3.41	4	7					47.07	1.3	1	1	314.74	14.14	11	11	5206.38	35.11	37	125	15106	31.7	31	239	25.72	2.31	1	1	199.126	7.92	5	7	2949.95
		ENSRNOP00000067246	chromosome:Rnor_6.0:1:197856903:197858016:-1	26.52	1	7	8	36																									50.13	6.08	1	1	1069.93	26.52	8	30					36.6	7.18	1	1	205.43
	LDEFGEQLSK	4	2	1	ENSRNOP00000001738		1165.57		High		46.94		0.000403605		High		62.29		1.17749e-05																						0
		Accession	Description	ΣCoverage	Σ# Proteins	Σ# Unique Peptides	Σ# Peptides	Σ# PSMs	Score A2	Coverage A2	# Peptides A2	# PSM A2	Score B2	Coverage B2	# Peptides B2	# PSM B2	Score C2	Coverage C2	# Peptides C2	# PSM C2	Score D2	Coverage D2	# Peptides D2	# PSM D2	Score E2	Coverage E2	# Peptides E2	# PSM E2	Score F2	Coverage F2	# Peptides F2	# PSM F2	Score G2	Coverage G2	# Peptides G2	# PSM G2	Score H2	Coverage H2	# Peptides H2	# PSM H2	Score I2	Coverage I2	# Peptides I2	# PSM I2	Score J2	Coverage J2	# Peptides J2	# PSM J2	Score K2
		ENSRNOP00000001738	SERCA2	38.31	2	39	44	462					29.69	1.3	1	1	267.49	3.41	4	7					47.07	1.3	1	1	314.74	14.14	11	11	5206.38	35.11	37	125	15106	31.7	31	239	25.72	2.31	1	1	199.126	7.92	5	7	2949.95
	VIMITGDNK	8	2	1	ENSRNOP00000001738		990.53		High		46.57		0.000439498		High		45.7		0.000536978														High		44.57		0.000696557				0
		Accession	Description	ΣCoverage	Σ# Proteins	Σ# Unique Peptides	Σ# Peptides	Σ# PSMs	Score A2	Coverage A2	# Peptides A2	# PSM A2	Score B2	Coverage B2	# Peptides B2	# PSM B2	Score C2	Coverage C2	# Peptides C2	# PSM C2	Score D2	Coverage D2	# Peptides D2	# PSM D2	Score E2	Coverage E2	# Peptides E2	# PSM E2	Score F2	Coverage F2	# Peptides F2	# PSM F2	Score G2	Coverage G2	# Peptides G2	# PSM G2	Score H2	Coverage H2	# Peptides H2	# PSM H2	Score I2	Coverage I2	# Peptides I2	# PSM I2	Score J2	Coverage J2	# Peptides J2	# PSM J2	Score K2
		ENSRNOP00000001738	SERCA2	38.31	2	39	44	462					29.69	1.3	1	1	267.49	3.41	4	7					47.07	1.3	1	1	314.74	14.14	11	11	5206.38	35.11	37	125	15106	31.7	31	239	25.72	2.31	1	1	199.126	7.92	5	7	2949.95
	WGSNELPAEEGK	2	2	1	ENSRNOP00000001738		1316.61		High		43.17		0.000961516																												0
		Accession	Description	ΣCoverage	Σ# Proteins	Σ# Unique Peptides	Σ# Peptides	Σ# PSMs	Score A2	Coverage A2	# Peptides A2	# PSM A2	Score B2	Coverage B2	# Peptides B2	# PSM B2	Score C2	Coverage C2	# Peptides C2	# PSM C2	Score D2	Coverage D2	# Peptides D2	# PSM D2	Score E2	Coverage E2	# Peptides E2	# PSM E2	Score F2	Coverage F2	# Peptides F2	# PSM F2	Score G2	Coverage G2	# Peptides G2	# PSM G2	Score H2	Coverage H2	# Peptides H2	# PSM H2	Score I2	Coverage I2	# Peptides I2	# PSM I2	Score J2	Coverage J2	# Peptides J2	# PSM J2	Score K2
		ENSRNOP00000001738	SERCA2	38.31	2	39	44	462					29.69	1.3	1	1	267.49	3.41	4	7					47.07	1.3	1	1	314.74	14.14	11	11	5206.38	35.11	37	125	15106	31.7	31	239	25.72	2.31	1	1	199.126	7.92	5	7	2949.95
	EFTLEFSR	13	5	2	ENSRNOP00000001738;ENSRNOP00000075069		1028.5		High		40.53		0.00176586		High		40.04		0.00197677								Medium		28.77		0.00856169		High		30.89		0.0162539				0
		Accession	Description	ΣCoverage	Σ# Proteins	Σ# Unique Peptides	Σ# Peptides	Σ# PSMs	Score A2	Coverage A2	# Peptides A2	# PSM A2	Score B2	Coverage B2	# Peptides B2	# PSM B2	Score C2	Coverage C2	# Peptides C2	# PSM C2	Score D2	Coverage D2	# Peptides D2	# PSM D2	Score E2	Coverage E2	# Peptides E2	# PSM E2	Score F2	Coverage F2	# Peptides F2	# PSM F2	Score G2	Coverage G2	# Peptides G2	# PSM G2	Score H2	Coverage H2	# Peptides H2	# PSM H2	Score I2	Coverage I2	# Peptides I2	# PSM I2	Score J2	Coverage J2	# Peptides J2	# PSM J2	Score K2
		ENSRNOP00000001738	SERCA2	38.31	2	39	44	462					29.69	1.3	1	1	267.49	3.41	4	7					47.07	1.3	1	1	314.74	14.14	11	11	5206.38	35.11	37	125	15106	31.7	31	239	25.72	2.31	1	1	199.126	7.92	5	7	2949.95
		ENSRNOP00000075069	chromosome:Rnor_6.0:10:59533480:59560433:1	14.82	3	10	14	158									256.52	3.96	3	6										0			142.55	3.35	4	6	4030.13	10.15	10	128					71.09	2.94	2	3	329.72
	RIGIFGQDEDVTSK	2	2	1	ENSRNOP00000001738		1564.8		High		39.57		0.00220271																												1
		Accession	Description	ΣCoverage	Σ# Proteins	Σ# Unique Peptides	Σ# Peptides	Σ# PSMs	Score A2	Coverage A2	# Peptides A2	# PSM A2	Score B2	Coverage B2	# Peptides B2	# PSM B2	Score C2	Coverage C2	# Peptides C2	# PSM C2	Score D2	Coverage D2	# Peptides D2	# PSM D2	Score E2	Coverage E2	# Peptides E2	# PSM E2	Score F2	Coverage F2	# Peptides F2	# PSM F2	Score G2	Coverage G2	# Peptides G2	# PSM G2	Score H2	Coverage H2	# Peptides H2	# PSM H2	Score I2	Coverage I2	# Peptides I2	# PSM I2	Score J2	Coverage J2	# Peptides J2	# PSM J2	Score K2
		ENSRNOP00000001738	SERCA2	38.31	2	39	44	462					29.69	1.3	1	1	267.49	3.41	4	7					47.07	1.3	1	1	314.74	14.14	11	11	5206.38	35.11	37	125	15106	31.7	31	239	25.72	2.31	1	1	199.126	7.92	5	7	2949.95
	VPMTPGVK	4	2	1	ENSRNOP00000001738		828.464		High		37.36		0.00366401																				High		31.36		0.0145867				0
		Accession	Description	ΣCoverage	Σ# Proteins	Σ# Unique Peptides	Σ# Peptides	Σ# PSMs	Score A2	Coverage A2	# Peptides A2	# PSM A2	Score B2	Coverage B2	# Peptides B2	# PSM B2	Score C2	Coverage C2	# Peptides C2	# PSM C2	Score D2	Coverage D2	# Peptides D2	# PSM D2	Score E2	Coverage E2	# Peptides E2	# PSM E2	Score F2	Coverage F2	# Peptides F2	# PSM F2	Score G2	Coverage G2	# Peptides G2	# PSM G2	Score H2	Coverage H2	# Peptides H2	# PSM H2	Score I2	Coverage I2	# Peptides I2	# PSM I2	Score J2	Coverage J2	# Peptides J2	# PSM J2	Score K2
		ENSRNOP00000001738	SERCA2	38.31	2	39	44	462					29.69	1.3	1	1	267.49	3.41	4	7					47.07	1.3	1	1	314.74	14.14	11	11	5206.38	35.11	37	125	15106	31.7	31	239	25.72	2.31	1	1	199.126	7.92	5	7	2949.95
	EWGSGSDTLR	6	2	1	ENSRNOP00000001738		1107.51		High		33.8		0.00831681		High		37.6		0.00346702														High		52.94		0.000101381				0
		Accession	Description	ΣCoverage	Σ# Proteins	Σ# Unique Peptides	Σ# Peptides	Σ# PSMs	Score A2	Coverage A2	# Peptides A2	# PSM A2	Score B2	Coverage B2	# Peptides B2	# PSM B2	Score C2	Coverage C2	# Peptides C2	# PSM C2	Score D2	Coverage D2	# Peptides D2	# PSM D2	Score E2	Coverage E2	# Peptides E2	# PSM E2	Score F2	Coverage F2	# Peptides F2	# PSM F2	Score G2	Coverage G2	# Peptides G2	# PSM G2	Score H2	Coverage H2	# Peptides H2	# PSM H2	Score I2	Coverage I2	# Peptides I2	# PSM I2	Score J2	Coverage J2	# Peptides J2	# PSM J2	Score K2
		ENSRNOP00000001738	SERCA2	38.31	2	39	44	462					29.69	1.3	1	1	267.49	3.41	4	7					47.07	1.3	1	1	314.74	14.14	11	11	5206.38	35.11	37	125	15106	31.7	31	239	25.72	2.31	1	1	199.126	7.92	5	7	2949.95
	REEMHLEDSANFIK	1	2	1	ENSRNOP00000001738		1718.81		High		30.67		0.0170984																												1
		Accession	Description	ΣCoverage	Σ# Proteins	Σ# Unique Peptides	Σ# Peptides	Σ# PSMs	Score A2	Coverage A2	# Peptides A2	# PSM A2	Score B2	Coverage B2	# Peptides B2	# PSM B2	Score C2	Coverage C2	# Peptides C2	# PSM C2	Score D2	Coverage D2	# Peptides D2	# PSM D2	Score E2	Coverage E2	# Peptides E2	# PSM E2	Score F2	Coverage F2	# Peptides F2	# PSM F2	Score G2	Coverage G2	# Peptides G2	# PSM G2	Score H2	Coverage H2	# Peptides H2	# PSM H2	Score I2	Coverage I2	# Peptides I2	# PSM I2	Score J2	Coverage J2	# Peptides J2	# PSM J2	Score K2
		ENSRNOP00000001738	SERCA2	38.31	2	39	44	462					29.69	1.3	1	1	267.49	3.41	4	7					47.07	1.3	1	1	314.74	14.14	11	11	5206.38	35.11	37	125	15106	31.7	31	239	25.72	2.31	1	1	199.126	7.92	5	7	2949.95
	EYEPEMGK	6	5	2	ENSRNOP00000001738;ENSRNOP00000075069		982.419		High		30.43		0.0180699		High		37.09		0.00389903														High		38.11		0.00308288				0
		Accession	Description	ΣCoverage	Σ# Proteins	Σ# Unique Peptides	Σ# Peptides	Σ# PSMs	Score A2	Coverage A2	# Peptides A2	# PSM A2	Score B2	Coverage B2	# Peptides B2	# PSM B2	Score C2	Coverage C2	# Peptides C2	# PSM C2	Score D2	Coverage D2	# Peptides D2	# PSM D2	Score E2	Coverage E2	# Peptides E2	# PSM E2	Score F2	Coverage F2	# Peptides F2	# PSM F2	Score G2	Coverage G2	# Peptides G2	# PSM G2	Score H2	Coverage H2	# Peptides H2	# PSM H2	Score I2	Coverage I2	# Peptides I2	# PSM I2	Score J2	Coverage J2	# Peptides J2	# PSM J2	Score K2
		ENSRNOP00000001738	SERCA2	38.31	2	39	44	462					29.69	1.3	1	1	267.49	3.41	4	7					47.07	1.3	1	1	314.74	14.14	11	11	5206.38	35.11	37	125	15106	31.7	31	239	25.72	2.31	1	1	199.126	7.92	5	7	2949.95
		ENSRNOP00000075069	chromosome:Rnor_6.0:10:59533480:59560433:1	14.82	3	10	14	158									256.52	3.96	3	6										0			142.55	3.35	4	6	4030.13	10.15	10	128					71.09	2.94	2	3	329.72
	VPMTPGVK	1	2	1	ENSRNOP00000001738	M3(Oxidation)	844.46		High		30.27		0.0187481																												0
		Accession	Description	ΣCoverage	Σ# Proteins	Σ# Unique Peptides	Σ# Peptides	Σ# PSMs	Score A2	Coverage A2	# Peptides A2	# PSM A2	Score B2	Coverage B2	# Peptides B2	# PSM B2	Score C2	Coverage C2	# Peptides C2	# PSM C2	Score D2	Coverage D2	# Peptides D2	# PSM D2	Score E2	Coverage E2	# Peptides E2	# PSM E2	Score F2	Coverage F2	# Peptides F2	# PSM F2	Score G2	Coverage G2	# Peptides G2	# PSM G2	Score H2	Coverage H2	# Peptides H2	# PSM H2	Score I2	Coverage I2	# Peptides I2	# PSM I2	Score J2	Coverage J2	# Peptides J2	# PSM J2	Score K2
		ENSRNOP00000001738	SERCA2	38.31	2	39	44	462					29.69	1.3	1	1	267.49	3.41	4	7					47.07	1.3	1	1	314.74	14.14	11	11	5206.38	35.11	37	125	15106	31.7	31	239	25.72	2.31	1	1	199.126	7.92	5	7	2949.95
	EEMHLEDSANFIK	2	2	1	ENSRNOP00000001738		1562.72		High		29.58		0.0219764																				High		39.28		0.00235481				0
		Accession	Description	ΣCoverage	Σ# Proteins	Σ# Unique Peptides	Σ# Peptides	Σ# PSMs	Score A2	Coverage A2	# Peptides A2	# PSM A2	Score B2	Coverage B2	# Peptides B2	# PSM B2	Score C2	Coverage C2	# Peptides C2	# PSM C2	Score D2	Coverage D2	# Peptides D2	# PSM D2	Score E2	Coverage E2	# Peptides E2	# PSM E2	Score F2	Coverage F2	# Peptides F2	# PSM F2	Score G2	Coverage G2	# Peptides G2	# PSM G2	Score H2	Coverage H2	# Peptides H2	# PSM H2	Score I2	Coverage I2	# Peptides I2	# PSM I2	Score J2	Coverage J2	# Peptides J2	# PSM J2	Score K2
		ENSRNOP00000001738	SERCA2	38.31	2	39	44	462					29.69	1.3	1	1	267.49	3.41	4	7					47.07	1.3	1	1	314.74	14.14	11	11	5206.38	35.11	37	125	15106	31.7	31	239	25.72	2.31	1	1	199.126	7.92	5	7	2949.95
	GAPEGVIDR	6	2	1	ENSRNOP00000001738		913.474		High		26.91		0.0406403		High		32.49		0.0112449														High		38.54		0.00279226				0
		Accession	Description	ΣCoverage	Σ# Proteins	Σ# Unique Peptides	Σ# Peptides	Σ# PSMs	Score A2	Coverage A2	# Peptides A2	# PSM A2	Score B2	Coverage B2	# Peptides B2	# PSM B2	Score C2	Coverage C2	# Peptides C2	# PSM C2	Score D2	Coverage D2	# Peptides D2	# PSM D2	Score E2	Coverage E2	# Peptides E2	# PSM E2	Score F2	Coverage F2	# Peptides F2	# PSM F2	Score G2	Coverage G2	# Peptides G2	# PSM G2	Score H2	Coverage H2	# Peptides H2	# PSM H2	Score I2	Coverage I2	# Peptides I2	# PSM I2	Score J2	Coverage J2	# Peptides J2	# PSM J2	Score K2
		ENSRNOP00000001738	SERCA2	38.31	2	39	44	462					29.69	1.3	1	1	267.49	3.41	4	7					47.07	1.3	1	1	314.74	14.14	11	11	5206.38	35.11	37	125	15106	31.7	31	239	25.72	2.31	1	1	199.126	7.92	5	7	2949.95
	NYLEPAILE	3	1	1	ENSRNOP00000001738		1061.55		High		26.4		0.0457042		High		23.91		0.081088																						0
		Accession	Description	ΣCoverage	Σ# Proteins	Σ# Unique Peptides	Σ# Peptides	Σ# PSMs	Score A2	Coverage A2	# Peptides A2	# PSM A2	Score B2	Coverage B2	# Peptides B2	# PSM B2	Score C2	Coverage C2	# Peptides C2	# PSM C2	Score D2	Coverage D2	# Peptides D2	# PSM D2	Score E2	Coverage E2	# Peptides E2	# PSM E2	Score F2	Coverage F2	# Peptides F2	# PSM F2	Score G2	Coverage G2	# Peptides G2	# PSM G2	Score H2	Coverage H2	# Peptides H2	# PSM H2	Score I2	Coverage I2	# Peptides I2	# PSM I2	Score J2	Coverage J2	# Peptides J2	# PSM J2	Score K2
		ENSRNOP00000001738	SERCA2	38.31	2	39	44	462					29.69	1.3	1	1	267.49	3.41	4	7					47.07	1.3	1	1	314.74	14.14	11	11	5206.38	35.11	37	125	15106	31.7	31	239	25.72	2.31	1	1	199.126	7.92	5	7	2949.95
	MENAHTK	1	2	1	ENSRNOP00000001738	N-Term(Acetyl)	872.393		High		21.68		0.135505																												0
		Accession	Description	ΣCoverage	Σ# Proteins	Σ# Unique Peptides	Σ# Peptides	Σ# PSMs	Score A2	Coverage A2	# Peptides A2	# PSM A2	Score B2	Coverage B2	# Peptides B2	# PSM B2	Score C2	Coverage C2	# Peptides C2	# PSM C2	Score D2	Coverage D2	# Peptides D2	# PSM D2	Score E2	Coverage E2	# Peptides E2	# PSM E2	Score F2	Coverage F2	# Peptides F2	# PSM F2	Score G2	Coverage G2	# Peptides G2	# PSM G2	Score H2	Coverage H2	# Peptides H2	# PSM H2	Score I2	Coverage I2	# Peptides I2	# PSM I2	Score J2	Coverage J2	# Peptides J2	# PSM J2	Score K2
		ENSRNOP00000001738	SERCA2	38.31	2	39	44	462					29.69	1.3	1	1	267.49	3.41	4	7					47.07	1.3	1	1	314.74	14.14	11	11	5206.38	35.11	37	125	15106	31.7	31	239	25.72	2.31	1	1	199.126	7.92	5	7	2949.95
	KNMLFSGTNIAAGK	1	2	1	ENSRNOP00000001738		1451.77								High		50.73		0.000168638																						1
		Accession	Description	ΣCoverage	Σ# Proteins	Σ# Unique Peptides	Σ# Peptides	Σ# PSMs	Score A2	Coverage A2	# Peptides A2	# PSM A2	Score B2	Coverage B2	# Peptides B2	# PSM B2	Score C2	Coverage C2	# Peptides C2	# PSM C2	Score D2	Coverage D2	# Peptides D2	# PSM D2	Score E2	Coverage E2	# Peptides E2	# PSM E2	Score F2	Coverage F2	# Peptides F2	# PSM F2	Score G2	Coverage G2	# Peptides G2	# PSM G2	Score H2	Coverage H2	# Peptides H2	# PSM H2	Score I2	Coverage I2	# Peptides I2	# PSM I2	Score J2	Coverage J2	# Peptides J2	# PSM J2	Score K2
		ENSRNOP00000001738	SERCA2	38.31	2	39	44	462					29.69	1.3	1	1	267.49	3.41	4	7					47.07	1.3	1	1	314.74	14.14	11	11	5206.38	35.11	37	125	15106	31.7	31	239	25.72	2.31	1	1	199.126	7.92	5	7	2949.95
	VDQSILTGESVSVIKHTDPVPDPR	1	2	1	ENSRNOP00000001738		2589.35								High		43.92		0.000809015																						1
		Accession	Description	ΣCoverage	Σ# Proteins	Σ# Unique Peptides	Σ# Peptides	Σ# PSMs	Score A2	Coverage A2	# Peptides A2	# PSM A2	Score B2	Coverage B2	# Peptides B2	# PSM B2	Score C2	Coverage C2	# Peptides C2	# PSM C2	Score D2	Coverage D2	# Peptides D2	# PSM D2	Score E2	Coverage E2	# Peptides E2	# PSM E2	Score F2	Coverage F2	# Peptides F2	# PSM F2	Score G2	Coverage G2	# Peptides G2	# PSM G2	Score H2	Coverage H2	# Peptides H2	# PSM H2	Score I2	Coverage I2	# Peptides I2	# PSM I2	Score J2	Coverage J2	# Peptides J2	# PSM J2	Score K2
		ENSRNOP00000001738	SERCA2	38.31	2	39	44	462					29.69	1.3	1	1	267.49	3.41	4	7					47.07	1.3	1	1	314.74	14.14	11	11	5206.38	35.11	37	125	15106	31.7	31	239	25.72	2.31	1	1	199.126	7.92	5	7	2949.95
	GAIYYFK	2	2	1	ENSRNOP00000001738		861.45								High		40.04		0.00197677																						0
		Accession	Description	ΣCoverage	Σ# Proteins	Σ# Unique Peptides	Σ# Peptides	Σ# PSMs	Score A2	Coverage A2	# Peptides A2	# PSM A2	Score B2	Coverage B2	# Peptides B2	# PSM B2	Score C2	Coverage C2	# Peptides C2	# PSM C2	Score D2	Coverage D2	# Peptides D2	# PSM D2	Score E2	Coverage E2	# Peptides E2	# PSM E2	Score F2	Coverage F2	# Peptides F2	# PSM F2	Score G2	Coverage G2	# Peptides G2	# PSM G2	Score H2	Coverage H2	# Peptides H2	# PSM H2	Score I2	Coverage I2	# Peptides I2	# PSM I2	Score J2	Coverage J2	# Peptides J2	# PSM J2	Score K2
		ENSRNOP00000001738	SERCA2	38.31	2	39	44	462					29.69	1.3	1	1	267.49	3.41	4	7					47.07	1.3	1	1	314.74	14.14	11	11	5206.38	35.11	37	125	15106	31.7	31	239	25.72	2.31	1	1	199.126	7.92	5	7	2949.95
	VIMITGDNK	3	2	1	ENSRNOP00000001738	M3(Oxidation)	1006.52								High		38.55		0.00278584																						0
		Accession	Description	ΣCoverage	Σ# Proteins	Σ# Unique Peptides	Σ# Peptides	Σ# PSMs	Score A2	Coverage A2	# Peptides A2	# PSM A2	Score B2	Coverage B2	# Peptides B2	# PSM B2	Score C2	Coverage C2	# Peptides C2	# PSM C2	Score D2	Coverage D2	# Peptides D2	# PSM D2	Score E2	Coverage E2	# Peptides E2	# PSM E2	Score F2	Coverage F2	# Peptides F2	# PSM F2	Score G2	Coverage G2	# Peptides G2	# PSM G2	Score H2	Coverage H2	# Peptides H2	# PSM H2	Score I2	Coverage I2	# Peptides I2	# PSM I2	Score J2	Coverage J2	# Peptides J2	# PSM J2	Score K2
		ENSRNOP00000001738	SERCA2	38.31	2	39	44	462					29.69	1.3	1	1	267.49	3.41	4	7					47.07	1.3	1	1	314.74	14.14	11	11	5206.38	35.11	37	125	15106	31.7	31	239	25.72	2.31	1	1	199.126	7.92	5	7	2949.95
	EYEPEMGK	7	5	2	ENSRNOP00000001738;ENSRNOP00000075069	M6(Oxidation)	998.413								High		38.54		0.00279226																						0
		Accession	Description	ΣCoverage	Σ# Proteins	Σ# Unique Peptides	Σ# Peptides	Σ# PSMs	Score A2	Coverage A2	# Peptides A2	# PSM A2	Score B2	Coverage B2	# Peptides B2	# PSM B2	Score C2	Coverage C2	# Peptides C2	# PSM C2	Score D2	Coverage D2	# Peptides D2	# PSM D2	Score E2	Coverage E2	# Peptides E2	# PSM E2	Score F2	Coverage F2	# Peptides F2	# PSM F2	Score G2	Coverage G2	# Peptides G2	# PSM G2	Score H2	Coverage H2	# Peptides H2	# PSM H2	Score I2	Coverage I2	# Peptides I2	# PSM I2	Score J2	Coverage J2	# Peptides J2	# PSM J2	Score K2
		ENSRNOP00000001738	SERCA2	38.31	2	39	44	462					29.69	1.3	1	1	267.49	3.41	4	7					47.07	1.3	1	1	314.74	14.14	11	11	5206.38	35.11	37	125	15106	31.7	31	239	25.72	2.31	1	1	199.126	7.92	5	7	2949.95
		ENSRNOP00000075069	chromosome:Rnor_6.0:10:59533480:59560433:1	14.82	3	10	14	158									256.52	3.96	3	6										0			142.55	3.35	4	6	4030.13	10.15	10	128					71.09	2.94	2	3	329.72
	HTDPVPDPR	2	2	1	ENSRNOP00000001738		1033.51								High		38.31		0.00294413																						0
		Accession	Description	ΣCoverage	Σ# Proteins	Σ# Unique Peptides	Σ# Peptides	Σ# PSMs	Score A2	Coverage A2	# Peptides A2	# PSM A2	Score B2	Coverage B2	# Peptides B2	# PSM B2	Score C2	Coverage C2	# Peptides C2	# PSM C2	Score D2	Coverage D2	# Peptides D2	# PSM D2	Score E2	Coverage E2	# Peptides E2	# PSM E2	Score F2	Coverage F2	# Peptides F2	# PSM F2	Score G2	Coverage G2	# Peptides G2	# PSM G2	Score H2	Coverage H2	# Peptides H2	# PSM H2	Score I2	Coverage I2	# Peptides I2	# PSM I2	Score J2	Coverage J2	# Peptides J2	# PSM J2	Score K2
		ENSRNOP00000001738	SERCA2	38.31	2	39	44	462					29.69	1.3	1	1	267.49	3.41	4	7					47.07	1.3	1	1	314.74	14.14	11	11	5206.38	35.11	37	125	15106	31.7	31	239	25.72	2.31	1	1	199.126	7.92	5	7	2949.95
	AIYNNMK	1	5	2	ENSRNOP00000001738;ENSRNOP00000075069		853.425								High		29.89		0.0204624																						0
		Accession	Description	ΣCoverage	Σ# Proteins	Σ# Unique Peptides	Σ# Peptides	Σ# PSMs	Score A2	Coverage A2	# Peptides A2	# PSM A2	Score B2	Coverage B2	# Peptides B2	# PSM B2	Score C2	Coverage C2	# Peptides C2	# PSM C2	Score D2	Coverage D2	# Peptides D2	# PSM D2	Score E2	Coverage E2	# Peptides E2	# PSM E2	Score F2	Coverage F2	# Peptides F2	# PSM F2	Score G2	Coverage G2	# Peptides G2	# PSM G2	Score H2	Coverage H2	# Peptides H2	# PSM H2	Score I2	Coverage I2	# Peptides I2	# PSM I2	Score J2	Coverage J2	# Peptides J2	# PSM J2	Score K2
		ENSRNOP00000001738	SERCA2	38.31	2	39	44	462					29.69	1.3	1	1	267.49	3.41	4	7					47.07	1.3	1	1	314.74	14.14	11	11	5206.38	35.11	37	125	15106	31.7	31	239	25.72	2.31	1	1	199.126	7.92	5	7	2949.95
		ENSRNOP00000075069	chromosome:Rnor_6.0:10:59533480:59560433:1	14.82	3	10	14	158									256.52	3.96	3	6										0			142.55	3.35	4	6	4030.13	10.15	10	128					71.09	2.94	2	3	329.72
	IRDEMVATEQER	1	2	1	ENSRNOP00000001738	M5(Oxidation)	1492.71																										High		43.97		0.000799754				1
		Accession	Description	ΣCoverage	Σ# Proteins	Σ# Unique Peptides	Σ# Peptides	Σ# PSMs	Score A2	Coverage A2	# Peptides A2	# PSM A2	Score B2	Coverage B2	# Peptides B2	# PSM B2	Score C2	Coverage C2	# Peptides C2	# PSM C2	Score D2	Coverage D2	# Peptides D2	# PSM D2	Score E2	Coverage E2	# Peptides E2	# PSM E2	Score F2	Coverage F2	# Peptides F2	# PSM F2	Score G2	Coverage G2	# Peptides G2	# PSM G2	Score H2	Coverage H2	# Peptides H2	# PSM H2	Score I2	Coverage I2	# Peptides I2	# PSM I2	Score J2	Coverage J2	# Peptides J2	# PSM J2	Score K2
		ENSRNOP00000001738	SERCA2	38.31	2	39	44	462					29.69	1.3	1	1	267.49	3.41	4	7					47.07	1.3	1	1	314.74	14.14	11	11	5206.38	35.11	37	125	15106	31.7	31	239	25.72	2.31	1	1	199.126	7.92	5	7	2949.95
ENSRNOP899999386	NDUFV1 51 kDa-bov	72.52	1	44	44	836	223.78	16.89	8	9	2756.09	49.1	27	81	2919.66	58.78	38	99	1742.06	41.67	22	58	3092.04	47.07	28	98	3226.5	65.32	33	99	4801.28	49.77	22	132	4345.76	38.06	19	128	742.279	37.61	17	38	904.314	31.53	13	33	2117.94	38.29	17
	Sequence	# PSMs	# Proteins	# Protein Groups	Protein Group Accessions	Modifications	MH+ [Da]	A2	G2	IonScore A2	IonScore G2	Exp Value A2	Exp Value G2	B2	H2	IonScore B2	IonScore H2	Exp Value B2	Exp Value H2	C2	I2	IonScore C2	IonScore I2	Exp Value C2	Exp Value I2	D2	J2	IonScore D2	IonScore J2	Exp Value D2	Exp Value J2	E2	K2	IonScore E2	IonScore K2	Exp Value E2	Exp Value K2	F2	IonScore F2	Exp Value F2	# Missed Cleavages
	GEFYNEASNLQVAIR	132	1	1	ENSRNOP899999386		1710.84	High	High	57.95	115	3.19858e-05	6.30894e-11	High	High	97.02	93.58	3.96238e-09	8.74896e-09	High	High	93.98	42.9	7.97915e-09	0.000579533	High		108.47		2.83764e-10		High	High	102.23	114.19	1.19387e-09	7.6025e-11	High	108.38	2.89705e-10	0
[truncated: 30,118 more rows]
[truncated: 6 more columns]

## Sheet: Sample list
A2	IP MH-TC-5123
[truncated: 10 more rows]
